# Supplementary material for: PPM1M, a LRRK2-counteracting, phosphoRab12-preferring phosphatase with potential link to Parkinson’s disease
Source: bioRxiv. 2025 Mar 19:2025.03.19.644182. Preprint. [Version 1] doi: 10.1101/2025.03.19.644182 (PMC11957146; doi:10.1101/2025.03.19.644182)
Supplement: Supplement 1 [file media-1.xlsx]

## Sheet: Gene List with Identifiers
Dharmacon ON-TARGETplus® SMART pool® siRNA Library- Mouse Phosphatase
Gene #	PlateLabel	Well	PoolCatalogNumber	DuplexCatalogNumber	genesymbol	GENEID	GINumber	GeneAccession	Sequence
1	Plate 1	A02	L-050528-00	J-050528-05	Fam177a	73385	37537561	NM_028527	GAGAGACAAUGGAGGAGUA
2	Plate 1	A03	L-058060-00	J-058060-05	Dusp21	73547	58037324	NM_028568	CAGAAGUAGUGAAUACGUU
3	Plate 1	A04	L-041777-00	J-041777-05	Mdp1	67881	40254380	NM_023397	AACGUUAACUCAAGGAUUA
4	Plate 1	A05	L-061583-00	J-061583-05	Pdp2	382051	66841377	NM_001024606	CAACAACGGAGUACCAAAU
5	Plate 1	A06	L-041634-00	J-041634-05	Acp1	11431	31542069	NM_021330	GUCAUAAGAUCCUAUUGUU
6	Plate 1	A07	L-042366-00	J-042366-05	Acp2	11432	29150252	NM_007387	CCACAUAUUUGAACUGUAC
7	Plate 1	A08	L-043522-00	J-043522-05	Acp5	11433	6680623	NM_007388	GAACUUGCGACCAUUGUUA
8	Plate 1	A09	L-049533-00	J-049533-05	Acp6	66659	66773164	NM_019800	CGAAACCUCAUUCUCAUUA
9	Plate 1	A10	L-065438-00	J-065438-05	Acpp	56318	46575783	NM_019807	GCGAGAGUGUUCACAAUUU
10	Plate 1	A11	L-040047-00	J-040047-05	Acyp1	66204	13384809	NM_025421	UCGCAAACUUGGAUUAUUC
11	Plate 1	B02	L-040048-02	J-040048-05	Acyp2	75572	146141114	NM_029344	GGAAUACUCUGAUUUUAGU
12	Plate 1	B03	L-048015-00	J-048015-05	Akap11	219181	82954447	XM_127854	GGAAGUAGAUUGUCUCAGA
13	Plate 1	B04	L-043406-00	J-043406-05	Alpl	11647	6671532	NM_007431	GGACAUCGCAUAUCAGCUA
14	Plate 1	B05	L-043397-00	J-043397-05	Akp3	11648	6671534	NM_007432	GCGACACUCUGACCAUAGU
15	Plate 1	B06	L-058286-00	J-058286-05	Alppl2	11650	34328098	NM_007433	GCUACAGGAUGGCUGCAAA
16	Plate 1	B07	L-059466-00	J-059466-05	Anp32e	66471	31542130	NM_023210	CAGAGUUAGUCCUCGAUAA
17	Plate 1	B08	L-045487-00	J-045487-05	Ptpdc1	218232	46402212	NM_207232	GUCAAAGUGUGGAGGCUUA
18	Plate 1	B09	L-041210-00	J-041210-05	Bpnt1	23827	39652625	NM_011794	GAACCAUAGUCAGGUGUGU
19	Plate 1	B10	L-040009-01	J-040009-09	Camk2g	12325	85362728	NM_001039139	CGGUAGAGUGCUUACGCAA
20	Plate 1	B11	L-048809-00	J-048809-05	Cdc14a	229776	82891323	XM_923736	UCGACGAGGAGCUGGUCUA
21	Plate 1	C02	L-056071-00	J-056071-05	Cdc14b	218294	31982553	NM_172587	GAAGACGCGUAUAGAACAU
22	Plate 1	C03	L-044293-00	J-044293-05	Cdc25a	12530	6680895	NM_007658	GAGAUAGGCUCGGCAAUGA
23	Plate 1	C04	L-050832-00	J-050832-05	Cdc25b	12531	12963486	NM_023117	GAUCGGAGAUUACUCUAAG
24	Plate 1	C05	L-049191-00	J-049191-05	Cdc25c	12532	6753361	NM_009860	GCCAAGGGCUUAAGUCUAA
25	Plate 1	C06	L-055605-00	J-055605-05	Cilp	214425	27734195	NM_173385	CAACAUGGUUUAACAUCGA
26	Plate 1	C07	L-056979-00	J-056979-05	Ctdp1	67655	34328279	NM_026295	CGACGAUGACCACUUGAUA
27	Plate 1	C08	L-054492-00	J-054492-05	Ctdsp1	227292	23346508	NM_153088	CAACUCACCCGCCUCCUAU
28	Plate 1	C09	L-051961-00	J-051961-05	Ctdsp2	52468	22122478	NM_146012	CCGAGAGGCUUGUGUGUUC
29	Plate 1	C10	L-066731-00	J-066731-01	Ctdspl2	329506	47059058	NM_212450	AAGAACAGCUAAAUAGGAA
30	Plate 1	C11	L-059386-00	J-059386-05	Plppr4	229791	33186920	NM_177664	UAAGAACCAUCCAGUCGAU
31	Plate 1	D02	L-043426-00	J-043426-05	Dapp1	26377	6753603	NM_011932	GAACCUUGCAUUUACGAAU
32	Plate 1	D03	L-058912-00	J-058912-05	Dlgap5	218977	21362356	NM_144553	GCACUGAGAUGGUUAGAAC
33	Plate 1	D04	L-042037-00	J-042037-05	Dlg1	13383	40254641	NM_007862	GCGGGUAAAUGACUGUAUA
34	Plate 1	D05	L-059657-00	J-059657-05	Dnajc6	72685	38259193	NM_198412	GCACAGACUUUGAACGAAU
35	Plate 1	D06	L-040753-00	J-040753-05	Dusp1	19252	7305422	NM_013642	GGAGAGUGUUUGUUCAUUG
36	Plate 1	D07	L-060807-00	J-060807-05	Dusp10	63953	31560302	NM_022019	CUGCGAAUCUGACGUAUAU
37	Plate 1	D08	L-065353-00	J-065353-05	Dusp11	72102	46519172	NM_028099	GGACUCGUUUCAUUGCUUU
38	Plate 1	D09	L-040049-00	J-040049-05	Dusp12	80915	70778929	NM_023173	UGCAGGCGGUCUUUAUUUA
39	Plate 1	D10	L-042257-00	J-042257-05	Dusp13	27389	56118224	NM_013849	GAGUCGCUCUGCCACAAUU
40	Plate 1	D11	L-060717-00	J-060717-05	Dusp14	56405	31560387	NM_019819	GACACUUGAUGCCUUAUUG
41	Plate 1	E02	L-053554-00	J-053554-05	Dusp15	252864	21919413	NM_145744	UAAGAUCACACAUAUCAUC
42	Plate 1	E03	L-045275-00	J-045275-05	Dusp16	70686	31343372	NM_181320	AGAAGGUGGUAGUUUAUGA
43	Plate 1	E04	L-064263-00	J-064263-05	Dusp18	75219	51093846	NM_173745	CAACGUCUCAGUAGAGGUA
44	Plate 1	E05	L-063567-00	J-063567-05	Dusp19	68082	31980900	NM_024438	AAAGCAUUCUCCCGGGAUA
45	Plate 1	E06	L-040331-00	J-040331-05	Dusp2	13537	46560572	NM_010090	UCACAGCAGUUCUCAAUGU
46	Plate 1	E07	L-052136-00	J-052136-05	Dusp22	105352	19527287	NM_134068	AACAUGAAGUGCACCAGUA
47	Plate 1	E08	L-044918-02	J-044918-17	Dusp23	68440	128485684	NM_026725	UCGACCAAUUUGUGAAGAU
48	Plate 1	E09	L-047047-00	J-047047-05	Dusp26	66959	27229023	NM_025869	GCUCAACGCCUCACACAAC
49	Plate 1	E10	L-044768-00	J-044768-05	Dusp27	240892	82883075	XM_897698	GGUCAGCAGUGAAAUGGGU
50	Plate 1	E11	L-047024-00	J-047024-05	Dusp3	72349	21312313	NM_028207	CCAAUGAUACGCAGGAGUU
51	Plate 1	F02	L-061306-00	J-061306-05	Dusp4	319520	31581570	NM_176933	GUACAUCGACGCAGUAAAG
52	Plate 1	F03	L-057231-02	J-057231-05	Dusp5	240672	145966802	NM_001085390	GAAGAUCGAAGGCGAGAGA
53	Plate 1	F04	L-040050-00	J-040050-05	Dusp6	67603	13399313	NM_026268	GUGCAUUGCUUGGCAGGUA
54	Plate 1	F05	L-040051-00	J-040051-05	Dusp7	235584	83816910	NM_153459	UAGCCUACCUGAUGCAGAA
55	Plate 1	F06	L-048028-00	J-048028-05	Dusp8	18218	6679155	NM_008748	CACAGGAUGUAGUGGUGUA
56	Plate 1	F07	L-041451-00	J-041451-05	Dusp9	75590	32567764	NM_029352	CACCUAACUUCAACUUUAU
57	Plate 1	F08	L-064007-00	J-064007-05	Dut	110074	31981691	NM_023595	GCUCCACCGGGAAGAAUUA
58	Plate 1	F09	L-042719-00	J-042719-05	Enpp1	18605	12597622	NM_008813	CGAUUUGGGUGACCGCUAA
59	Plate 1	F10	L-048995-00	J-048995-05	Enpp2	18606	7657450	NM_015744	GAUGAGAGCUGUAAUAGUU
60	Plate 1	F11	L-062709-00	J-062709-05	Enpp3	209558	61097903	NM_134005	CGAAUCAGGACUCGUAAUA
61	Plate 1	G02	L-050655-00	J-050655-05	Enpp4	224794	39841030	NM_199016	GGAAUGGAGCGGAGCCUAU
62	Plate 1	G03	L-046066-00	J-046066-05	Enpp5	83965	14030778	NM_032003	UAGCAGAAAUGCAUCCAAU
63	Plate 1	G04	L-058090-00	J-058090-05	Enpp6	320981	31343292	NM_177304	CAACUUACUGCCUAGAAUA
64	Plate 1	G05	L-064489-00	J-064489-05	Enpp7	238011	71892413	NM_001030291	GUACAGUGACCUCGGCUAU
65	Plate 1	G06	L-041117-00	J-041117-05	Epm2a	13853	6753763	NM_010146	AAGGUUCACUCUUCCAUAU
66	Plate 1	G07	L-043357-00	J-043357-05	Eya1	14048	6753791	NM_010164	GAUCUAACCAGCCCGCAUA
67	Plate 1	G08	L-062504-00	J-062504-05	Eya2	14049	33859549	NM_010165	CAACGUGGGUGGCUUGAUA
68	Plate 1	G09	L-065562-00	J-065562-05	Eya3	14050	46877079	NM_211357	CGAAAGAACUGUGCGAAUG
69	Plate 1	G10	L-043360-00	J-043360-05	Eya4	14051	61098068	NM_010167	GCAGAAAAGUAGUGUAUGU
70	Plate 1	G11	L-042888-00	J-042888-05	Fbp1	14121	9506588	NM_019395	UCGCACAGCUCUAUGGUAU
71	Plate 1	H02	L-045301-00	J-045301-05	Fbp2	14120	6679760	NM_007994	GGUUAUGCACUGUAUGGUA
72	Plate 1	H03	L-041872-00	J-041872-05	Fhit	14198	6753861	NM_010210	GCCGAUUUGUUUCAAGUGA
73	Plate 1	H04	L-047468-01	J-047468-15	Gm626	268729	407264024	XM_003945543	GAGACAGCCUCUUGCGGCA
74	Plate 1	H05	L-061575-00	J-061575-05	Ppp1r17	19051	31982770	NM_011153	GUGACAAGCUAGCUAUUUA
75	Plate 1	H06	L-059587-00	J-059587-05	Igbp1	18518	51479180	NM_008784	GGAAACAGCUUGUCACUCA
76	Plate 1	H07	L-048470-00	J-048470-05	Ilkap	67444	39930414	NM_023343	GGGCAAUCCUGUGUCGAUA
77	Plate 1	H08	L-063094-00	J-063094-05	Impa1	55980	31980941	NM_018864	GAGUUGGGCUCGUCCAGAA
78	Plate 1	H09	L-046445-00	J-046445-05	Impa2	114663	16716594	NM_053261	AGAAACAGAUCACCGAGUA
79	Plate 1	H10	L-046724-00	J-046724-05	Inpp1	16329	6680456	NM_008384	GAUUCAACCUAUCAGUAUA
80	Plate 1	H11	L-045320-00	J-045320-05	Inpp4a	269180	13385255	NM_030266	GCGAAGGACAGGUCAGCUA
81	Plate 2	A02	L-061296-00	J-061296-05	Inpp4b	234515	71725386	NM_001024617	GAACUGCAUUAUCGCUAAA
82	Plate 2	A03	L-040167-00	J-040167-05	Inpp5a	212111	34147160	NM_183144	GCACAAGGCUCUGGGCUAU
83	Plate 2	A04	L-057616-00	J-057616-05	Inpp5b	16330	30231212	NM_008385	GCAAUUACGCAGCAAGCAA
84	Plate 2	A05	L-041002-00	J-041002-05	Inpp5d	16331	6754355	NM_010566	GCACUUGGAACAUGGGUAA
85	Plate 2	A06	L-041108-00	J-041108-05	Inpp5e	64436	31981235	NM_033134	GACGAUCACUCCAUUCACU
86	Plate 2	A07	L-059393-00	J-059393-05	Inpp5f	101490	31560834	NM_178641	AUGGAAAUGUUGCGAAUUA
87	Plate 2	A08	L-040673-00	J-040673-05	Inppl1	16332	33859565	NM_010567	GUCAGUACGUCCAGUGUGA
88	Plate 2	A09	L-043878-00	J-043878-05	Lck	16818	33859569	NM_010693	GGGCAUGGCGUUCAUCGAA
89	Plate 2	A10	L-067776-00	J-067776-01	Dupd1	435391	82953477	XM_896754	CCUUCGAGCUGGAGCGUCU
90	Plate 2	A11	L-068447-00	J-068447-01	Ptprh	545902	82903033	XM_620401	GCUUGGUGCUAUUGGGUUU
91	Plate 2	B02	L-042328-00	J-042328-05	Tab1	66513	34328267	NM_025609	GACGAGCUCUUUCGGCUUU
92	Plate 2	B03	L-043285-00	J-043285-05	Minpp1	17330	6754697	NM_010799	AAAGAAAGUUGCAGCUACU
93	Plate 2	B04	L-040161-00	J-040161-05	Mtm1	17772	9910455	NM_019926	UCUCUAUGGUCGCUAAUUA
94	Plate 2	B05	L-045040-00	J-045040-05	Mtmr1	53332	57528446	NM_016985	GGACACAUUGGCUGGAAUA
95	Plate 2	B06	L-050609-00	J-050609-05	Mtmr2	77116	23956229	NM_023858	GAACCUAUCCACAGCAGAU
96	Plate 2	B07	L-040547-02	J-040547-06	Mtmr3	74302	145207975	NM_028860	ACCCAAGACUAGAUCAUUU
97	Plate 2	B08	L-040162-00	J-040162-05	Mtmr4	170749	18875367	NM_133215	GAAGAAUACUAUCCGAACU
98	Plate 2	B09	L-061169-00	J-061169-05	Mtmr6	219135	31559962	NM_144843	UUAAAGACCUCGAGGCUAA
99	Plate 2	B10	L-057307-00	J-057307-05	Mtmr9	210376	33563377	NM_177594	AGACUGAGCUAUAUCAAUA
100	Plate 2	B11	L-064801-00	J-064801-05	Ocrl	320634	46195806	NM_177215	GAAGAUAUCGUCCGCAUUA
101	Plate 2	C02	L-059057-00	J-059057-05	Pfkfb1	18639	74315987	NM_008824	UAGCAUACUUCCUGGAUAA
102	Plate 2	C03	L-041829-00	J-041829-05	Pfkfb2	18640	34147044	NM_008825	UAAAGGCGCAGAUGAGUUA
103	Plate 2	C04	L-050027-00	J-050027-05	Pfkfb3	170768	27777694	NM_172976	GGAUAGGUGUUCCAACGAA
104	Plate 2	C05	L-054640-00	J-054640-05	Pfkfb4	270198	40254264	NM_173019	GCGGAGAGCGAUGAUCUUU
105	Plate 2	C06	L-061387-00	J-061387-05	Phlpp2	244650	82918305	XM_902366	CAUCUAUAAUGUACGCAAA
106	Plate 2	C07	L-045595-00	J-045595-05	Phpt1	75454	58037408	NM_029293	CGGAUGGCGUCUUCAAGUA
107	Plate 2	C08	L-041181-00	J-041181-05	Inpp5j	170835	27369945	NM_172439	GAGCUAUGACCUACACUUU
108	Plate 2	C09	L-055541-00	J-055541-08	Pmpca	66865	31343347	NM_173180	GAAGCGAAAUAUCUUAGUG
109	Plate 2	C10	L-062377-00	J-062377-05	Pon1	18979	7242182	NM_011134	GCUCAGAGGUGCUUCGAAU
110	Plate 2	C11	L-063336-00	J-063336-05	Pon2	330260	34303978	NM_183308	GGAUAAGCCUGGAGGGAUA
111	Plate 2	D02	L-048597-00	J-048597-05	Plpp1	19012	6679430	NM_008903	CGUCACAGUUGGACUCAUU
112	Plate 2	D03	L-040454-00	J-040454-05	Plpp3	67916	18017589	NM_080555	CAAGUGGGAUGCUUCCUUU
113	Plate 2	D04	L-047777-00	J-047777-05	Plpp2	50784	7657470	NM_015817	GAUCCAACUUCAACAACUA
114	Plate 2	D05	L-059311-00	J-059311-05	Ppef1	237178	83004884	XM_912142	CCGAAUUUCUCUCAUGUAA
115	Plate 2	D06	L-060194-00	J-060194-05	Ppef2	19023	31560803	NM_011148	CCAGUUGGAUGAUUUAAUA
116	Plate 2	D07	L-040052-00	J-040052-05	Ppm1a	19042	31560649	NM_008910	ACAAUAGACUGAACCCUUA
117	Plate 2	D08	L-040053-00	J-040053-05	Ppm1b	19043	33859599	NM_011151	CAUAAGGGAAGUCGAGAUA
118	Plate 2	D09	L-060674-00	J-060674-05	Ppm1d	53892	31560441	NM_016910	GAACCGAGUAGUUUGGAAA
119	Plate 2	D10	L-065669-00	J-065669-05	Ppm1e	320472	54873616	NM_177167	GAGUGGACGCUGCUAUUUA
120	Plate 2	D11	L-057052-00	J-057052-05	Ppm1f	68606	31341186	NM_176833	GGCAGUGGCUGGUCUCUAU
121	Plate 2	E02	L-040054-00	J-040054-05	Ppm1g	14208	31982360	NM_008014	AAGAGCUGCUGACGCGAUA
122	Plate 2	E03	L-040234-00	J-040234-05	Ppm1k	243382	62177115	NM_175523	GAAAUUCGGUGGGUUUGUA
123	Plate 2	E04	L-057952-00	J-057952-05	Ppm1l	242083	66392584	NM_178726	GCAAGGUGGCCGAGAUUAU
124	Plate 2	E05	L-042150-00	J-042150-05	Ppm1m	67905	39573723	NM_198931	GGUGCGGAGACAUGAGAUA
125	Plate 2	E06	L-050145-00	J-050145-05	Pdp1	381511	82801254	XM_897310	GAUUGUGGGUGAAUACUUA
126	Plate 2	E07	L-048382-00	J-048382-05	Ppme1	72590	30794137	NM_028292	GGACGGAAGCGGGACUUUA
127	Plate 2	E08	L-040960-00	J-040960-05	Ppp1ca	19045	13994194	NM_031868	CAAGCCCGCUGAUAAGAAU
128	Plate 2	E09	L-040211-00	J-040211-05	Ppp1cb	19046	28173567	NM_172707	GAUGAGACUUUGAUGUGUU
129	Plate 2	E10	L-040212-00	J-040212-05	Ppp1cc	19047	31980771	NM_013636	CUGAGUAAGCUAUUAAUGA
130	Plate 2	E11	L-048224-00	J-048224-05	Ppp1r11	76497	18390326	NM_029632	GAGCCUAACUAUGAAACUU
131	Plate 2	F02	L-055949-00	J-055949-05	Ppp1r16b	228852	27819637	NM_153089	GAACAAGGUUAGCCCUGAU
132	Plate 2	F03	L-040427-00	J-040427-05	Ppp1r1b	19049	21536255	NM_144828	GCAGACCAUUAGCAACUUG
133	Plate 2	F04	L-057271-00	J-057271-05	Ppp1r1c	75276	29150267	NM_172420	GAAGUGGAACCAUUAAUUA
134	Plate 2	F05	L-042431-00	J-042431-05	Ppp1r2	66849	70778884	NM_025800	GGAAACAGAUCUAGUAGUG
135	Plate 2	F06	L-044456-00	J-044456-05	Ppp1r3c	53412	33468956	NM_016854	ACAAUGAGGGUCAGAAUUA
136	Plate 2	F07	L-046916-00	J-046916-05	Ppp1r3d	228966	82889013	XM_914303	CAAUGAUGGUCGCGACUAU
137	Plate 2	F08	L-046960-00	J-046960-05	Ppp1r7	66385	12963568	NM_023200	CUUUUAAUAUGCUGAGGAA
138	Plate 2	F09	L-053022-00	J-053022-05	Ppp1r8	100336	22122684	NM_146154	UCACAAGCCUCAACAGAUU
139	Plate 2	F10	L-040657-00	J-040657-05	Ppp2ca	19052	31543502	NM_019411	CGACGAGUGUUUAAGGAAA
140	Plate 2	F11	L-041905-00	J-041905-05	Ppp2cb	19053	40254559	NM_017374	GAGGUCCGCUGUCCUGUUA
141	Plate 2	G02	L-060647-00	J-060647-05	Ppp2r1a	51792	31560470	NM_016891	GCCCACAGUUCUUCGUAUG
142	Plate 2	G03	L-042168-00	J-042168-05	Ppp2r1b	73699	77539775	NM_028614	GAAAUUGGGUCAGGACGAA
143	Plate 2	G04	L-047957-00	J-047957-05	Ppp2r2a	71978	82955194	XM_923757	CAGCAGAUGAUUUGCGAAU
144	Plate 2	G05	L-049607-00	J-049607-05	Ppp2r2b	72930	67972401	NM_027531	CGUAAUAUUUCAGCGAGAA
145	Plate 2	G06	L-040055-00	J-040055-05	Ppp2r4	110854	31981676	NM_138748	GAACCAGGGCCUCAUUCGA
146	Plate 2	G07	L-040213-00	J-040213-05	Ppp2r5a	226849	47087134	NM_144880	GAUCAGAAGUUUGUCCAAC
147	Plate 2	G08	L-042528-00	J-042528-05	Ppp2r5b	225849	37718992	NM_198168	CGCAUGAUAUCAGUAAAUA
148	Plate 2	G09	L-058585-00	J-058585-05	Ppp2r5c	26931	23956065	NM_012023	GACAAUACACGGCUUGAUA
149	Plate 2	G10	L-041653-00	J-041653-05	Ppp2r5d	21770	33942058	NM_009358	AAGGGCAGGUUCCGAAUGA
150	Plate 2	G11	L-053789-00	J-053789-05	Ppp2r5e	26932	55741699	NM_012024	CAGGAUUUAUGGCAAGUUU
151	Plate 2	H02	L-055714-00	J-055714-05	Ppp3ca	19055	42415472	NM_008913	GUUCGUACUUCUACAGUUA
152	Plate 2	H03	L-063545-00	J-063545-09	Ppp3cb	19056	45592929	NM_008914	UAGUAUAGAGUGUGUCUUA
153	Plate 2	H04	L-048645-00	J-048645-05	Ppp3cc	19057	6679446	NM_008915	GCUCCUACUUCUUCAGUUA
154	Plate 2	H05	L-040744-02	J-040744-05	Ppp3r1	19058	84794596	NM_024459	GCAGAACCCUUUAGUACAG
155	Plate 2	H06	L-040058-02	J-040058-17	Ppp4c	56420	118130591	NM_019674	AAUUAGUGAUGGAAGGCUA
156	Plate 2	H07	L-040059-00	J-040059-05	Ppp5c	19060	33859593	NM_011155	CGAUCAAGUUCUACAGUCA
157	Plate 2	H08	L-062583-00	J-062583-05	Ppp6c	67857	21312757	NM_024209	CUAAGUGGCCUGACCGUAU
158	Plate 2	H09	L-063932-00	J-063932-05	Psph	100678	31981609	NM_133900	GGUGGGAAAGGAAAGGUUA
159	Plate 2	H10	L-040700-02	J-040700-05	Pten	19211	86355519	NM_008960	GAUCAGCAUUCACAAAUUA
160	Plate 2	H11	L-041185-00	J-041185-05	Ptp4a1	19243	6755225	NM_011200	GGAUGAAUCUGCUAGUGAA
161	Plate 3	A02	L-041186-00	J-041186-05	Ptp4a2	19244	56711341	NM_008974	CGGUUACGCUUCAGAGAUA
162	Plate 3	A03	L-041187-00	J-041187-05	Ptp4a3	19245	31543526	NM_008975	GACCAGAUGCUGCGUCAUG
163	Plate 3	A04	L-040749-00	J-040749-05	Hacd1	30963	60031667	NM_001012396	GAGGUAGUCCAUUGUCUGA
164	Plate 3	A05	L-047887-00	J-047887-05	Ptpmt1	66461	23956129	NM_025576	UCACUAUGAACGAGGAGUA
165	Plate 3	A06	L-040818-00	J-040818-05	Ptpn1	19246	50872126	NM_011201	UCGCGAAGCUUCCUAAGAA
166	Plate 3	A07	L-041173-00	J-041173-05	Ptpn11	19247	37360980	NM_011202	AGUAUGCGCUCAAAGAAUA
167	Plate 3	A08	L-042199-00	J-042199-05	Ptpn12	19248	34328194	NM_011203	GAACAGAUAUAAGGACAUA
168	Plate 3	A09	L-042492-00	J-042492-05	Ptpn13	19249	6755231	NM_011204	ACAAAUAAAUGGCAGCAUA
169	Plate 3	A10	L-040086-00	J-040086-05	Ptpn14	19250	6679548	NM_008976	CCACAAAGUUCCGGACAGA
170	Plate 3	A11	L-043905-00	J-043905-05	Ptpn18	19253	6755235	NM_011206	GGACAUGGAGAUUACAUCA
171	Plate 3	B02	L-040061-00	J-040061-05	Ptpn2	19255	6679552	NM_008977	GAAACGGGAUUCAGUGUGA
172	Plate 3	B03	L-040060-00	J-040060-05	Ptpn21	24000	6755239	NM_011877	GAACAGGGAGUCGCAAUUA
173	Plate 3	B04	L-055896-00	J-055896-05	Ptpn22	19260	6679554	NM_008979	GAUGAGGAUUCCAGUUAUA
174	Plate 3	B05	L-068352-00	J-068352-01	Ptpn3	545622	82893447	XM_895468	GUACAGUGUUGAUCCAGUU
175	Plate 3	B06	L-049943-00	J-049943-05	Ptpn4	19258	9910517	NM_019933	GCACGGAAAUUAAUGGAUU
176	Plate 3	B07	L-046680-00	J-046680-05	Ptpn5	19259	7305424	NM_013643	GAGCGAACGUUGAAGCAUU
177	Plate 3	B08	L-041172-00	J-041172-05	Ptpn6	15170	7305132	NM_013545	GGUAAAGAAUCUACACCAA
178	Plate 3	B09	L-056850-00	J-056850-05	Ptpn7	320139	31342761	NM_177081	GAGCACAGCUGCCGACCUU
179	Plate 3	B10	L-049539-00	J-049539-05	Ptpn9	56294	61098099	NM_019651	GAGAACACCUAUCGUGACU
180	Plate 3	B11	L-040761-00	J-040761-05	Ptpra	19262	6679556	NM_008980	GAGAAUGGCUGAUGACAAU
181	Plate 3	C02	L-045796-00	J-045796-05	Ptprb	19263	23618913	NM_029928	GGUAUGAGGUGCAAUUAUU
182	Plate 3	C03	L-040157-00	J-040157-05	Ptprc	19264	6755243	NM_011210	CGAGGGAGAUUCAGUUAUA
183	Plate 3	C04	L-051267-00	J-051267-05	Ptprd	19266	62177149	NM_001014288	CUACAGUGUUGCCGGAUUA
184	Plate 3	C05	L-059080-00	J-059080-05	Ptpre	19267	31543530	NM_011212	GUACGAGACUUUCUGGUUA
185	Plate 3	C06	L-042444-00	J-042444-05	Ptprf	19268	18702312	NM_011213	CGAAUUACGUGGAUGAAGA
186	Plate 3	C07	L-048271-00	J-048271-05	Ptprg	19270	6679558	NM_008981	CAAACUAUGUCGAUGGUUA
187	Plate 3	C08	L-050291-00	J-050291-05	Ptprj	19271	31982438	NM_008982	GGACGGAAGUCGCCUAUUU
188	Plate 3	C09	L-048252-00	J-048252-05	Ptprk	19272	6679560	NM_008983	GAAGUAGAGUAUCGAAUGA
189	Plate 3	C10	L-040428-00	J-040428-05	Ptprm	19274	6679562	NM_008984	AAACAGACCACACGGUUAA
190	Plate 3	C11	L-048139-00	J-048139-05	Ptprn	19275	6679564	NM_008985	GUGCGGAGCUUCUACCUUA
191	Plate 3	D02	L-042388-00	J-042388-05	Ptprn2	19276	33859597	NM_011215	CGAGGUCACUCCUGGAUUU
192	Plate 3	D03	L-042373-00	J-042373-05	Ptpro	19277	47059068	NM_011216	GAGGGUAGCUGGCGAAUCA
193	Plate 3	D04	L-040062-00	J-040062-05	Ptprr	19279	6755247	NM_011217	GCAUAUGACCCGUCUCUUA
194	Plate 3	D05	L-051100-00	J-051100-05	Ptprs	19280	25092608	NM_011218	GAGGAGAAAUCACGGAUCA
195	Plate 3	D06	L-048432-00	J-048432-05	Ptprt	19281	10946855	NM_021464	GGAGGCUGGUGUUUGAUUA
196	Plate 3	D07	L-056825-00	J-056825-05	Ptpru	19273	6755245	NM_011214	CCGAGUGGCUGACCUUCUA
197	Plate 3	D08	L-042077-00	J-042077-05	Ptprv	13924	34328114	NM_007955	CAGGGCAGAUGGAAGGUUA
198	Plate 3	D09	L-055571-00	J-055571-05	Ptprz1	19283	82802275	XM_920522	CGACUCAACCAGUAUACAA
199	Plate 3	D10	L-043475-00	J-043475-05	Rngtt	24018	6755341	NM_011884	AUACAAGCCUGGUCGAUGU
200	Plate 3	D11	L-046008-00	J-046008-05	Rwdd2a	69519	21312303	NM_027100	GGUUAGAUGUGACUGGAUU
201	Plate 3	E02	L-045630-00	J-045630-05	Sag	20215	70980544	NM_009118	UACCUACCCUGUUCAGUGA
202	Plate 3	E03	L-041169-00	J-041169-05	Ssh1	231637	47271412	NM_198109	AGGAAGAACCGUCGCCUAA
203	Plate 3	E04	L-041487-00	J-041487-05	Ssh2	237860	37674237	NM_177710	GAAAUUGAGUCUCGAGUGA
204	Plate 3	E05	L-042756-00	J-042756-05	Ssh3	245857	37674268	NM_198113	GGUCAAAGCCGAAUCUUCA
205	Plate 3	E06	L-040044-00	J-040044-05	Styx	56291	46852142	NM_019637	GCAGGUAUCUCUAGAAGUG
206	Plate 3	E07	L-048244-00	J-048244-05	Styxl1	76571	15805021	NM_029659	GGGAAUAUCUCACAGACAU
207	Plate 3	E08	L-053808-00	J-053808-05	Synj1	104015	82973376	XM_358889	GGAAAGAGCUAUUAAAUCG
208	Plate 3	E09	L-058579-00	J-058579-05	Synj2	20975	21362256	NM_011523	GGAAUUAUGGGACGAUUAU
209	Plate 3	E10	L-063982-00	J-063982-05	Tns3	319939	83009126	XM_916679	GGUCAUAUCGUCCUACAUG
210	Plate 3	E11	L-050678-00	J-050678-05	Tpte	234129	40549439	NM_199257	GAAACGAAUUGGAUAAUAC
211	Plate 3	F02	L-065649-00	J-065649-05	Trio	223435	82956600	XM_898027	GUACAAGCCAAGACGGAAA
212	Plate 3	F03	L-059671-00	J-059671-05	Zeb2	24136	40254563	NM_015753	GAGCAGACAGGCUUACUUA
213	Plate 3	F04	L-056487-00	J-056487-05	Zfp367	238673	31342020	NM_175494	GCAAACCGCCAUUGUCCAA
214	Plate 3	F05	L-046075-00	J-046075-05	Mtmr7	54384	23956089	NM_019433	CGAAUGGGCCUCCCUGAUA
from Cherry pick *plate 1 is now labeled plate 4, plate 2 is now labeled plate 5*
215	Plate 4	A02			Ptpn23
216	Plate 4	A03			Nudt9
217	Plate 4	A04			Ppp1r13b
218	Plate 4	A05			Cyct
219	Plate 4	A06			Nt5c1a
220	Plate 4	A07			Cilp2
221	Plate 4	A08			Inpp5k
222	Plate 4	A09			Pon3
223	Plate 4	A10			Nudt4
224	Plate 4	A11			Nt5e
225	Plate 4	B02			Ppp1r12a
226	Plate 4	B03			Bpgm
227	Plate 4	B04			Lpin3
228	Plate 4	B05			Ppm1j
229	Plate 4	B06			Ppp3r2
230	Plate 4	B07			Mtmr14
231	Plate 4	B08			Ppfia2
232	Plate 4	B09			Lpin1
233	Plate 4	B10			Pp2d1
234	Plate 4	B11			Ppfia3
235	Plate 4	C02			Eif2ak2
236	Plate 4	C03			G6pc
237	Plate 4	C04			Ppp1r3a
238	Plate 4	C05			G6pc2
239	Plate 4	C06			Atp1a1
240	Plate 4	C07			Pxylp1
241	Plate 4	C08			Pgp
242	Plate 4	C09			Nudt5
243	Plate 4	C10			Ppfibp2
244	Plate 4	C11			Nanp
245	Plate 4	D02			Pgam2
246	Plate 4	D03			Hacd2
247	Plate 4	D04			Dot1l
248	Plate 4	D05			Aptx
249	Plate 4	D06			Ppp1r1a
250	Plate 4	D07			Sirpa
251	Plate 4	D08			Lpin2
252	Plate 4	D09			Ppp4r1
253	Plate 4	D10			Sgpp2
254	Plate 4	D11			Nudt11
255	Plate 4	E02			Enoph1
256	Plate 4	E03			Nt5c2
257	Plate 4	E04			Plpp6
258	Plate 4	E05			Ephx2
259	Plate 4	E06			Pgam1
260	Plate 4	E07			Pfkl
261	Plate 4	E08			Pald1
262	Plate 4	E09			Sacm1l
263	Plate 4	E10			Nudt3
264	Plate 4	E11			Nudt15
265	Plate 4	F02			Timm50
266	Plate 4	F03			Ppip5k1
267	Plate 4	F04			Ppm1h
268	Plate 4	F05			Entpd3
269	Plate 4	F06			Alpi
270	Plate 4	F07			Ppp2r2c
271	Plate 4	F08			Pnkp
272	Plate 4	F09			Ppp1r15b
273	Plate 4	F10			Cmas
274	Plate 4	F11			Plpp7
275	Plate 4	G02			Set
276	Plate 4	G03			Sec16a
277	Plate 4	G04			Nt5c
278	Plate 4	G05			Sgpp1
279	Plate 4	G06			Ppp1r12c
280	Plate 4	G07			Gnb3
281	Plate 4	G08			Nudt2
282	Plate 4	G09			Lhpp
283	Plate 4	G10			Ppp1r12b
284	Plate 4	G11			Ppfia1
285	Plate 4	H02			Nudt1
286	Plate 4	H03			G6pc3
287	Plate 4	H04			Pptc7
288	Plate 4	H05			Pter
289	Plate 4	H06			Ppp1r14b
290	Plate 4	H07			Nudt14
291	Plate 4	H08			Map2k1
292	Plate 4	H09			Wbp11
293	Plate 4	H10			Nt5c1b
294	Plate 4	H11			Ptpn20
295	Plate 5	A02			Thtpa
296	Plate 5	A03			Plpp4
297	Plate 5	A04			Sbf1
298	Plate 5	A05			Nt5c3
299	Plate 5	A06			Nt5m
300	Plate 5	A07			Ppp2r2d
301	Plate 5	A08			Ublcp1
302	Plate 5	A09			Nudt12
303	Plate 5	A10			Ctdnep1

## Sheet: G-113705 Lot 23107
Dharmacon ON-TARGETplus® SMART pool® siRNA Library- Mouse Phosphatase
G-113705 Lot 23107
PlateLabel	Well	PoolCatalogNumber	DuplexCatalogNumber	genesymbol	GENEID	GINumber	GeneAccession	Sequence
Plate 1	A02	L-050528-00	J-050528-05	Fam177a	73385	37537561	NM_028527	GAGAGACAAUGGAGGAGUA
Plate 1	A02	L-050528-00	J-050528-06	Fam177a	73385	37537561	NM_028527	CGACACGGCAGAUAAGUAA
Plate 1	A02	L-050528-00	J-050528-07	Fam177a	73385	37537561	NM_028527	CGAGGAGGGUCAUCCACUU
Plate 1	A02	L-050528-00	J-050528-08	Fam177a	73385	37537561	NM_028527	AUGUAGAACUGGGCGUCAU
Plate 1	A03	L-058060-00	J-058060-05	Dusp21	73547	58037324	NM_028568	CAGAAGUAGUGAAUACGUU
Plate 1	A03	L-058060-00	J-058060-06	Dusp21	73547	58037324	NM_028568	GGGAACAACUGAUUCAUUA
Plate 1	A03	L-058060-00	J-058060-07	Dusp21	73547	58037324	NM_028568	AGGAAUACCGUUCGCAUGA
Plate 1	A03	L-058060-00	J-058060-08	Dusp21	73547	58037324	NM_028568	GCGAUGCUCCUAAUUCUUA
Plate 1	A04	L-041777-00	J-041777-05	Mdp1	67881	40254380	NM_023397	AACGUUAACUCAAGGAUUA
Plate 1	A04	L-041777-00	J-041777-06	Mdp1	67881	40254380	NM_023397	UGCCAAAGCUUGCGGUUUU
Plate 1	A04	L-041777-00	J-041777-07	Mdp1	67881	40254380	NM_023397	GCCAGAACAUCCAAUUGUA
Plate 1	A04	L-041777-00	J-041777-08	Mdp1	67881	40254380	NM_023397	CUGGGUAGAUACACACGUA
Plate 1	A05	L-061583-00	J-061583-05	Pdp2	382051	66841377	NM_001024606	CAACAACGGAGUACCAAAU
Plate 1	A05	L-061583-00	J-061583-06	Pdp2	382051	66841377	NM_001024606	GGAGACGCCUAUACUCAAG
Plate 1	A05	L-061583-00	J-061583-07	Pdp2	382051	66841377	NM_001024606	CAAGGUGGGUCGCCAUAAG
Plate 1	A05	L-061583-00	J-061583-08	Pdp2	382051	66841377	NM_001024606	GCAAAGAGCUGCAGCGGAA
Plate 1	A06	L-041634-00	J-041634-05	Acp1	11431	31542069	NM_021330	GUCAUAAGAUCCUAUUGUU
Plate 1	A06	L-041634-00	J-041634-06	Acp1	11431	31542069	NM_021330	CAAGAUACCUAAAUGUUGC
Plate 1	A06	L-041634-00	J-041634-07	Acp1	11431	31542069	NM_021330	GCACUAUCCUUAUCCUUGG
Plate 1	A06	L-041634-00	J-041634-08	Acp1	11431	31542069	NM_021330	UCAAAGCUCUCCACCCUAC
Plate 1	A07	L-042366-00	J-042366-05	Acp2	11432	29150252	NM_007387	CCACAUAUUUGAACUGUAC
Plate 1	A07	L-042366-00	J-042366-06	Acp2	11432	29150252	NM_007387	GCACUUCAACCCUAACAUU
Plate 1	A07	L-042366-00	J-042366-07	Acp2	11432	29150252	NM_007387	GCAACGCUACCAUGGCUUU
Plate 1	A07	L-042366-00	J-042366-08	Acp2	11432	29150252	NM_007387	CGGAGUCUACGCUUUGUUA
Plate 1	A08	L-043522-00	J-043522-05	Acp5	11433	6680623	NM_007388	GAACUUGCGACCAUUGUUA
Plate 1	A08	L-043522-00	J-043522-06	Acp5	11433	6680623	NM_007388	CCAGAACCGUGCAGACGAU
Plate 1	A08	L-043522-00	J-043522-07	Acp5	11433	6680623	NM_007388	GAUGCUGUGUGGCAACUCA
Plate 1	A08	L-043522-00	J-043522-08	Acp5	11433	6680623	NM_007388	GGUAUGUGCUGGCUGGAAA
Plate 1	A09	L-049533-00	J-049533-05	Acp6	66659	66773164	NM_019800	CGAAACCUCAUUCUCAUUA
Plate 1	A09	L-049533-00	J-049533-06	Acp6	66659	66773164	NM_019800	GAGAUUCGCCCAGCUGAUU
Plate 1	A09	L-049533-00	J-049533-07	Acp6	66659	66773164	NM_019800	CCACCAACAUGUUUCGGAA
Plate 1	A09	L-049533-00	J-049533-08	Acp6	66659	66773164	NM_019800	CCAGAAAGAUGUACCUCUA
Plate 1	A10	L-065438-00	J-065438-05	Acpp	56318	46575783	NM_019807	GCGAGAGUGUUCACAAUUU
Plate 1	A10	L-065438-00	J-065438-06	Acpp	56318	46575783	NM_019807	GCUAUCACUUUAUGGAAUU
Plate 1	A10	L-065438-00	J-065438-07	Acpp	56318	46575783	NM_019807	CUAUAAGCAUGAUCAGAUU
Plate 1	A10	L-065438-00	J-065438-08	Acpp	56318	46575783	NM_019807	CCGAGGACGCCAUGAUUAA
Plate 1	A11	L-040047-00	J-040047-05	Acyp1	66204	13384809	NM_025421	UCGCAAACUUGGAUUAUUC
Plate 1	A11	L-040047-00	J-040047-06	Acyp1	66204	13384809	NM_025421	CUCAGUGGAUUACGAAAUU
Plate 1	A11	L-040047-00	J-040047-07	Acyp1	66204	13384809	NM_025421	GCACAUUGACAGAGCAAAC
Plate 1	A11	L-040047-00	J-040047-08	Acyp1	66204	13384809	NM_025421	GACCAGAGGAAGUCCCAAG
Plate 1	B02	L-040048-02	J-040048-05	Acyp2	75572	146141114	NM_029344	GGAAUACUCUGAUUUUAGU
Plate 1	B02	L-040048-02	J-040048-06	Acyp2	75572	146141114	NM_029344	AAAGGUUGAUGCCAUGAAG
Plate 1	B02	L-040048-02	J-040048-07	Acyp2	75572	146141114	NM_029344	GGUUGGGAGUCCUAGUUCU
Plate 1	B02	L-040048-02	J-040048-08	Acyp2	75572	146141114	NM_029344	GAAAGUGUCUCUUCUGGAA
Plate 1	B03	L-048015-00	J-048015-05	Akap11	219181	82954447	XM_127854	GGAAGUAGAUUGUCUCAGA
Plate 1	B03	L-048015-00	J-048015-06	Akap11	219181	82954447	XM_127854	UAAAAGUGCUGGUUAGUUA
Plate 1	B03	L-048015-00	J-048015-07	Akap11	219181	82954447	XM_127854	GACCCGCAAUUAAGGAUUA
Plate 1	B03	L-048015-00	J-048015-08	Akap11	219181	82954447	XM_127854	GCAGAAAGUGUAUCACCUA
Plate 1	B04	L-043406-00	J-043406-05	Alpl	11647	6671532	NM_007431	GGACAUCGCAUAUCAGCUA
Plate 1	B04	L-043406-00	J-043406-06	Alpl	11647	6671532	NM_007431	UAACGGGCCUGGCUACAAG
Plate 1	B04	L-043406-00	J-043406-07	Alpl	11647	6671532	NM_007431	GCUGAUCAUUCCCACGUUU
Plate 1	B04	L-043406-00	J-043406-08	Alpl	11647	6671532	NM_007431	GACACAAGCAUUCCCACUA
Plate 1	B05	L-043397-00	J-043397-05	Akp3	11648	6671534	NM_007432	GCGACACUCUGACCAUAGU
Plate 1	B05	L-043397-00	J-043397-06	Akp3	11648	6671534	NM_007432	CCAAAUGAUGCUAAUGAGA
Plate 1	B05	L-043397-00	J-043397-07	Akp3	11648	6671534	NM_007432	GGACAUUGCUACACAACUC
Plate 1	B05	L-043397-00	J-043397-08	Akp3	11648	6671534	NM_007432	GGAAUCUGGUGCAGGAAUG
Plate 1	B06	L-058286-00	J-058286-05	Alppl2	11650	34328098	NM_007433	GCUACAGGAUGGCUGCAAA
Plate 1	B06	L-058286-00	J-058286-06	Alppl2	11650	34328098	NM_007433	CAAAUCCUUUACCUCGAUA
Plate 1	B06	L-058286-00	J-058286-07	Alppl2	11650	34328098	NM_007433	GUACUCGGAUGCACAAAUG
Plate 1	B06	L-058286-00	J-058286-08	Alppl2	11650	34328098	NM_007433	CAACGGUCCUGGUUACAAG
Plate 1	B07	L-059466-00	J-059466-05	Anp32e	66471	31542130	NM_023210	CAGAGUUAGUCCUCGAUAA
Plate 1	B07	L-059466-00	J-059466-06	Anp32e	66471	31542130	NM_023210	UAUAAUUUCUGGAGGCUUG
Plate 1	B07	L-059466-00	J-059466-07	Anp32e	66471	31542130	NM_023210	GGAAAUCGAAGGCCUGAAU
Plate 1	B07	L-059466-00	J-059466-08	Anp32e	66471	31542130	NM_023210	GGAAGAUUAUAGAGAAAGU
Plate 1	B08	L-045487-00	J-045487-05	Ptpdc1	218232	46402212	NM_207232	GUCAAAGUGUGGAGGCUUA
Plate 1	B08	L-045487-00	J-045487-06	Ptpdc1	218232	46402212	NM_207232	GUUCCUCGGUCAAGGCAUA
Plate 1	B08	L-045487-00	J-045487-07	Ptpdc1	218232	46402212	NM_207232	CAUGGAGGCUGGCAUUUAU
Plate 1	B08	L-045487-00	J-045487-08	Ptpdc1	218232	46402212	NM_207232	GGAGAGCGUGUAAGUAUGA
Plate 1	B09	L-041210-00	J-041210-05	Bpnt1	23827	39652625	NM_011794	GAACCAUAGUCAGGUGUGU
Plate 1	B09	L-041210-00	J-041210-06	Bpnt1	23827	39652625	NM_011794	UAACAGUUCUCAUUGGGAU
Plate 1	B09	L-041210-00	J-041210-07	Bpnt1	23827	39652625	NM_011794	GGAGGGAAGUUGACAGACA
Plate 1	B09	L-041210-00	J-041210-08	Bpnt1	23827	39652625	NM_011794	GGAGUACACUGAAGGUCUU
Plate 1	B10	L-040009-01	J-040009-09	Camk2g	12325	85362728	NM_001039139	CGGUAGAGUGCUUACGCAA
Plate 1	B10	L-040009-01	J-040009-10	Camk2g	12325	85362728	NM_001039139	GCAAGGGUGCUGCGGUCAA
Plate 1	B10	L-040009-01	J-040009-11	Camk2g	12325	85362728	NM_001039139	ACUUGCUGCUGGCGAGUAA
Plate 1	B10	L-040009-01	J-040009-12	Camk2g	12325	85362728	NM_001039139	AGUAUGAGAAAGACGCAAA
Plate 1	B11	L-048809-00	J-048809-05	Cdc14a	229776	82891323	XM_923736	UCGACGAGGAGCUGGUCUA
Plate 1	B11	L-048809-00	J-048809-06	Cdc14a	229776	82891323	XM_923736	ACUUUAAGGAAUAGACCAA
Plate 1	B11	L-048809-00	J-048809-07	Cdc14a	229776	82891323	XM_923736	AAUCGGGGCUUGCGAGUUC
Plate 1	B11	L-048809-00	J-048809-08	Cdc14a	229776	82891323	XM_923736	GCACAAUAAAUAUCCACUA
Plate 1	C02	L-056071-00	J-056071-05	Cdc14b	218294	31982553	NM_172587	GAAGACGCGUAUAGAACAU
Plate 1	C02	L-056071-00	J-056071-06	Cdc14b	218294	31982553	NM_172587	UCACGGAUCGCCUUUGUUU
Plate 1	C02	L-056071-00	J-056071-07	Cdc14b	218294	31982553	NM_172587	GCAGUAUGGCUUCUUUAAU
Plate 1	C02	L-056071-00	J-056071-08	Cdc14b	218294	31982553	NM_172587	UAACUACCAUUAUUCGUCU
Plate 1	C03	L-044293-00	J-044293-05	Cdc25a	12530	6680895	NM_007658	GAGAUAGGCUCGGCAAUGA
Plate 1	C03	L-044293-00	J-044293-06	Cdc25a	12530	6680895	NM_007658	CCUCGAAUGUGCCGAUAUG
Plate 1	C03	L-044293-00	J-044293-07	Cdc25a	12530	6680895	NM_007658	GAGCCACUCUGAUUCUCUA
Plate 1	C03	L-044293-00	J-044293-08	Cdc25a	12530	6680895	NM_007658	UAAAGAAGUUCCGCACCAA
Plate 1	C04	L-050832-00	J-050832-05	Cdc25b	12531	12963486	NM_023117	GAUCGGAGAUUACUCUAAG
Plate 1	C04	L-050832-00	J-050832-06	Cdc25b	12531	12963486	NM_023117	AGAGAAUGAUGGAUAUAUC
Plate 1	C04	L-050832-00	J-050832-07	Cdc25b	12531	12963486	NM_023117	GCAGAGCGCACGUUUGAAC
Plate 1	C04	L-050832-00	J-050832-08	Cdc25b	12531	12963486	NM_023117	UUAAGUACAUCUCACCAGA
Plate 1	C05	L-049191-00	J-049191-05	Cdc25c	12532	6753361	NM_009860	GCCAAGGGCUUAAGUCUAA
Plate 1	C05	L-049191-00	J-049191-06	Cdc25c	12532	6753361	NM_009860	GCCUUGACCUUUCGAAUCU
Plate 1	C05	L-049191-00	J-049191-07	Cdc25c	12532	6753361	NM_009860	CGAAUGUGCCGUUCUCUGA
Plate 1	C05	L-049191-00	J-049191-08	Cdc25c	12532	6753361	NM_009860	GUAGUACUCCGAAUGCUAU
Plate 1	C06	L-055605-00	J-055605-05	Cilp	214425	27734195	NM_173385	CAACAUGGUUUAACAUCGA
Plate 1	C06	L-055605-00	J-055605-06	Cilp	214425	27734195	NM_173385	GGAAUAACCGCGUGAGCAU
Plate 1	C06	L-055605-00	J-055605-07	Cilp	214425	27734195	NM_173385	CCUGCUAUAUCAAGGUUAA
Plate 1	C06	L-055605-00	J-055605-08	Cilp	214425	27734195	NM_173385	CCGUGUAGACCGCACAUUA
Plate 1	C07	L-056979-00	J-056979-05	Ctdp1	67655	34328279	NM_026295	CGACGAUGACCACUUGAUA
Plate 1	C07	L-056979-00	J-056979-06	Ctdp1	67655	34328279	NM_026295	CGAAUAUUGUCUAGAGAUG
Plate 1	C07	L-056979-00	J-056979-07	Ctdp1	67655	34328279	NM_026295	GAAACGGAAUCCCAGAACA
Plate 1	C07	L-056979-00	J-056979-08	Ctdp1	67655	34328279	NM_026295	GUAAAUCAUUCUUCUAAGG
Plate 1	C08	L-054492-00	J-054492-05	Ctdsp1	227292	23346508	NM_153088	CAACUCACCCGCCUCCUAU
Plate 1	C08	L-054492-00	J-054492-06	Ctdsp1	227292	23346508	NM_153088	GGAGAUAGAUGGAGUGGUC
Plate 1	C08	L-054492-00	J-054492-07	Ctdsp1	227292	23346508	NM_153088	GUGCCAGGCUGUUUCGAGA
Plate 1	C08	L-054492-00	J-054492-08	Ctdsp1	227292	23346508	NM_153088	ACACUGAGCUACACGAUCU
Plate 1	C09	L-051961-00	J-051961-05	Ctdsp2	52468	22122478	NM_146012	CCGAGAGGCUUGUGUGUUC
Plate 1	C09	L-051961-00	J-051961-06	Ctdsp2	52468	22122478	NM_146012	GGAGCUAAGUGGAACUGAU
Plate 1	C09	L-051961-00	J-051961-07	Ctdsp2	52468	22122478	NM_146012	CACCAGGGCUGCUAUGUCA
Plate 1	C09	L-051961-00	J-051961-08	Ctdsp2	52468	22122478	NM_146012	CUUCGAAUGUGUUCUCUUC
Plate 1	C10	L-066731-00	J-066731-01	Ctdspl2	329506	47059058	NM_212450	AAGAACAGCUAAAUAGGAA
Plate 1	C10	L-066731-00	J-066731-02	Ctdspl2	329506	47059058	NM_212450	UCAAGAGACUGGGUAGUUA
Plate 1	C10	L-066731-00	J-066731-03	Ctdspl2	329506	47059058	NM_212450	GCACACGUUUAAUGGAUAA
Plate 1	C10	L-066731-00	J-066731-04	Ctdspl2	329506	47059058	NM_212450	GGACAUCUGCAGCUCAUAA
Plate 1	C11	L-059386-00	J-059386-05	Plppr4	229791	33186920	NM_177664	UAAGAACCAUCCAGUCGAU
Plate 1	C11	L-059386-00	J-059386-06	Plppr4	229791	33186920	NM_177664	GAACAACAGGCCCAUCAUU
Plate 1	C11	L-059386-00	J-059386-07	Plppr4	229791	33186920	NM_177664	GGACUAACACGGAUAACUC
Plate 1	C11	L-059386-00	J-059386-08	Plppr4	229791	33186920	NM_177664	GGCCAACGCUGACGUAGAA
Plate 1	D02	L-043426-00	J-043426-05	Dapp1	26377	6753603	NM_011932	GAACCUUGCAUUUACGAAU
Plate 1	D02	L-043426-00	J-043426-06	Dapp1	26377	6753603	NM_011932	AAAGGAACGAACUGAAAUA
Plate 1	D02	L-043426-00	J-043426-07	Dapp1	26377	6753603	NM_011932	CGAUCUAGGUCAUUUAUCU
Plate 1	D02	L-043426-00	J-043426-08	Dapp1	26377	6753603	NM_011932	CAAAUAGACUUGUGUGCUC
Plate 1	D03	L-058912-00	J-058912-05	Dlgap5	218977	21362356	NM_144553	GCACUGAGAUGGUUAGAAC
Plate 1	D03	L-058912-00	J-058912-06	Dlgap5	218977	21362356	NM_144553	GCGAGAGCUUGGUAAUAUA
Plate 1	D03	L-058912-00	J-058912-07	Dlgap5	218977	21362356	NM_144553	GCAAGAUUCAAGUGACAUA
Plate 1	D03	L-058912-00	J-058912-08	Dlgap5	218977	21362356	NM_144553	GCUAACAGACCGUAGUAAA
Plate 1	D04	L-042037-00	J-042037-05	Dlg1	13383	40254641	NM_007862	GCGGGUAAAUGACUGUAUA
Plate 1	D04	L-042037-00	J-042037-06	Dlg1	13383	40254641	NM_007862	GAAAUUCGGGUCUUGGUUU
Plate 1	D04	L-042037-00	J-042037-07	Dlg1	13383	40254641	NM_007862	GGUACUCACCCAUUUCUAA
Plate 1	D04	L-042037-00	J-042037-08	Dlg1	13383	40254641	NM_007862	GAUCUAUUGUGCGAUUGUA
Plate 1	D05	L-059657-00	J-059657-05	Dnajc6	72685	38259193	NM_198412	GCACAGACUUUGAACGAAU
Plate 1	D05	L-059657-00	J-059657-06	Dnajc6	72685	38259193	NM_198412	GAAAGGAGGAGAUGGCUAA
Plate 1	D05	L-059657-00	J-059657-07	Dnajc6	72685	38259193	NM_198412	CAGGGAGGCUAUUCAGUAA
Plate 1	D05	L-059657-00	J-059657-08	Dnajc6	72685	38259193	NM_198412	CUAAACACAUCCAGUGCUU
Plate 1	D06	L-040753-00	J-040753-05	Dusp1	19252	7305422	NM_013642	GGAGAGUGUUUGUUCAUUG
Plate 1	D06	L-040753-00	J-040753-06	Dusp1	19252	7305422	NM_013642	CCAAUUGUCCUAACCACUU
Plate 1	D06	L-040753-00	J-040753-07	Dusp1	19252	7305422	NM_013642	CAUGAGGACUAACCGGGUA
Plate 1	D06	L-040753-00	J-040753-08	Dusp1	19252	7305422	NM_013642	GGAUGCAGCUCCUGUAGUA
Plate 1	D07	L-060807-00	J-060807-05	Dusp10	63953	31560302	NM_022019	CUGCGAAUCUGACGUAUAU
Plate 1	D07	L-060807-00	J-060807-06	Dusp10	63953	31560302	NM_022019	GCAAAGAACCCCUGGUAUU
Plate 1	D07	L-060807-00	J-060807-07	Dusp10	63953	31560302	NM_022019	GCAGGCCUUUCAUGGAGUA
Plate 1	D07	L-060807-00	J-060807-08	Dusp10	63953	31560302	NM_022019	UGACUGACGCUUACAAAUU
Plate 1	D08	L-065353-00	J-065353-05	Dusp11	72102	46519172	NM_028099	GGACUCGUUUCAUUGCUUU
Plate 1	D08	L-065353-00	J-065353-06	Dusp11	72102	46519172	NM_028099	UCAGCGCUAUUAUAAAGUA
Plate 1	D08	L-065353-00	J-065353-07	Dusp11	72102	46519172	NM_028099	AGAAAGAACCGGAAUGUUA
Plate 1	D08	L-065353-00	J-065353-08	Dusp11	72102	46519172	NM_028099	GGAGAGGACUAUUCACAAA
Plate 1	D09	L-040049-00	J-040049-05	Dusp12	80915	70778929	NM_023173	UGCAGGCGGUCUUUAUUUA
Plate 1	D09	L-040049-00	J-040049-06	Dusp12	80915	70778929	NM_023173	GGGUUUGAAUGGCAACUGA
Plate 1	D09	L-040049-00	J-040049-07	Dusp12	80915	70778929	NM_023173	UUACAAGCAGUACCGUUUA
Plate 1	D09	L-040049-00	J-040049-08	Dusp12	80915	70778929	NM_023173	GAUACGAAGUCGAUACGUC
Plate 1	D10	L-042257-00	J-042257-05	Dusp13	27389	56118224	NM_013849	GAGUCGCUCUGCCACAAUU
Plate 1	D10	L-042257-00	J-042257-06	Dusp13	27389	56118224	NM_013849	GAAUGGACUCGCUACAGAA
Plate 1	D10	L-042257-00	J-042257-07	Dusp13	27389	56118224	NM_013849	GAACACCUCUGGAGUACUA
Plate 1	D10	L-042257-00	J-042257-08	Dusp13	27389	56118224	NM_013849	ACAGGAAGACUCUGAAUUA
Plate 1	D11	L-060717-00	J-060717-05	Dusp14	56405	31560387	NM_019819	GACACUUGAUGCCUUAUUG
Plate 1	D11	L-060717-00	J-060717-06	Dusp14	56405	31560387	NM_019819	GUACAGACACCCUAUGGCA
Plate 1	D11	L-060717-00	J-060717-07	Dusp14	56405	31560387	NM_019819	CCAUUAGACUGUACUUUGA
Plate 1	D11	L-060717-00	J-060717-08	Dusp14	56405	31560387	NM_019819	UCCCAGACGUUUAUGAGAA
Plate 1	E02	L-053554-00	J-053554-05	Dusp15	252864	21919413	NM_145744	UAAGAUCACACAUAUCAUC
Plate 1	E02	L-053554-00	J-053554-06	Dusp15	252864	21919413	NM_145744	GAAACUUCAUUGAUGCCAA
Plate 1	E02	L-053554-00	J-053554-07	Dusp15	252864	21919413	NM_145744	GAUAUCACCUACCUUCGAA
Plate 1	E02	L-053554-00	J-053554-08	Dusp15	252864	21919413	NM_145744	GGAAUGGCAUGACCAAGGU
Plate 1	E03	L-045275-00	J-045275-05	Dusp16	70686	31343372	NM_181320	AGAAGGUGGUAGUUUAUGA
Plate 1	E03	L-045275-00	J-045275-06	Dusp16	70686	31343372	NM_181320	AGCAUAAGGUUGACAUUGA
Plate 1	E03	L-045275-00	J-045275-07	Dusp16	70686	31343372	NM_181320	GCUGAGUUCUCUCGUUGUU
Plate 1	E03	L-045275-00	J-045275-08	Dusp16	70686	31343372	NM_181320	UCUAGUCCCUACCUGCAUA
Plate 1	E04	L-064263-00	J-064263-05	Dusp18	75219	51093846	NM_173745	CAACGUCUCAGUAGAGGUA
Plate 1	E04	L-064263-00	J-064263-06	Dusp18	75219	51093846	NM_173745	UCGCACGCCUCUCCAAUUU
Plate 1	E04	L-064263-00	J-064263-07	Dusp18	75219	51093846	NM_173745	CUACGAGGAUAUCCAGUAU
Plate 1	E04	L-064263-00	J-064263-08	Dusp18	75219	51093846	NM_173745	UAAGCCAGCCCACCAGUAA
Plate 1	E05	L-063567-00	J-063567-05	Dusp19	68082	31980900	NM_024438	AAAGCAUUCUCCCGGGAUA
Plate 1	E05	L-063567-00	J-063567-06	Dusp19	68082	31980900	NM_024438	GCAAGUUGGCGUUAUUAAG
Plate 1	E05	L-063567-00	J-063567-07	Dusp19	68082	31980900	NM_024438	GCAUAAGGUGACUCAUAUU
Plate 1	E05	L-063567-00	J-063567-08	Dusp19	68082	31980900	NM_024438	AAACCAAUAUCCUGUCUUA
Plate 1	E06	L-040331-00	J-040331-05	Dusp2	13537	46560572	NM_010090	UCACAGCAGUUCUCAAUGU
Plate 1	E06	L-040331-00	J-040331-06	Dusp2	13537	46560572	NM_010090	UACAAGAGCAUUCCAGUAG
Plate 1	E06	L-040331-00	J-040331-07	Dusp2	13537	46560572	NM_010090	CGAGGGUUCCGAUCUAUGA
Plate 1	E06	L-040331-00	J-040331-08	Dusp2	13537	46560572	NM_010090	GGAGAUAAGUGCCUGGUUC
Plate 1	E07	L-052136-00	J-052136-05	Dusp22	105352	19527287	NM_134068	AACAUGAAGUGCACCAGUA
Plate 1	E07	L-052136-00	J-052136-06	Dusp22	105352	19527287	NM_134068	UGAGAGCUGUCUUGUACAU
Plate 1	E07	L-052136-00	J-052136-07	Dusp22	105352	19527287	NM_134068	CUUCAAAGACGCAAGAGAU
Plate 1	E07	L-052136-00	J-052136-08	Dusp22	105352	19527287	NM_134068	GGGAAGAUGCCUUGCACAC
Plate 1	E08	L-044918-02	J-044918-17	Dusp23	68440	128485684	NM_026725	UCGACCAAUUUGUGAAGAU
Plate 1	E08	L-044918-02	J-044918-18	Dusp23	68440	128485684	NM_026725	CCUGCUACUUGGUGAAGGA
Plate 1	E08	L-044918-02	J-044918-19	Dusp23	68440	128485684	NM_026725	GGUGUCUAGAGUUCAGAAA
Plate 1	E08	L-044918-02	J-044918-20	Dusp23	68440	128485684	NM_026725	GGUACAGAAGACCUGCAUA
Plate 1	E09	L-047047-00	J-047047-05	Dusp26	66959	27229023	NM_025869	GCUCAACGCCUCACACAAC
Plate 1	E09	L-047047-00	J-047047-06	Dusp26	66959	27229023	NM_025869	GGCAUGAACUGAAAGGAAC
Plate 1	E09	L-047047-00	J-047047-07	Dusp26	66959	27229023	NM_025869	GGAGUGAGCAGAUCCGCUA
Plate 1	E09	L-047047-00	J-047047-08	Dusp26	66959	27229023	NM_025869	CAACAACCGCCGUGAGCUU
Plate 1	E10	L-044768-00	J-044768-05	Dusp27	240892	82883075	XM_897698	GGUCAGCAGUGAAAUGGGU
Plate 1	E10	L-044768-00	J-044768-06	Dusp27	240892	82883075	XM_897698	GCAGAAAGCGAGCUAUCUA
Plate 1	E10	L-044768-00	J-044768-07	Dusp27	240892	82883075	XM_897698	CCAAUGACGGCUUCCUAAA
Plate 1	E10	L-044768-00	J-044768-08	Dusp27	240892	82883075	XM_897698	UCGCCUACCUGAUGAUCUU
Plate 1	E11	L-047024-00	J-047024-05	Dusp3	72349	21312313	NM_028207	CCAAUGAUACGCAGGAGUU
Plate 1	E11	L-047024-00	J-047024-06	Dusp3	72349	21312313	NM_028207	UUUGAAAGGGCCACAGAUU
Plate 1	E11	L-047024-00	J-047024-07	Dusp3	72349	21312313	NM_028207	CAACGCUAGUUAUCGCCUA
Plate 1	E11	L-047024-00	J-047024-08	Dusp3	72349	21312313	NM_028207	GGCAGAAGAUGGACGUCAA
Plate 1	F02	L-061306-00	J-061306-05	Dusp4	319520	31581570	NM_176933	GUACAUCGACGCAGUAAAG
Plate 1	F02	L-061306-00	J-061306-06	Dusp4	319520	31581570	NM_176933	GGACAUCUGCCUGCUUAAA
Plate 1	F02	L-061306-00	J-061306-07	Dusp4	319520	31581570	NM_176933	GAUCACGGCCCUCCUGAAU
Plate 1	F02	L-061306-00	J-061306-08	Dusp4	319520	31581570	NM_176933	GGACUGCAGCGUGCUCAAA
Plate 1	F03	L-057231-02	J-057231-05	Dusp5	240672	145966802	NM_001085390	GAAGAUCGAAGGCGAGAGA
Plate 1	F03	L-057231-02	J-057231-07	Dusp5	240672	145966802	NM_001085390	GGACAGCUCCUUCAGUAUG
Plate 1	F03	L-057231-02	J-057231-19	Dusp5	240672	145966802	NM_001085390	GCAGCCAGCUCCACGUUUA
Plate 1	F03	L-057231-02	J-057231-20	Dusp5	240672	145966802	NM_001085390	GCGGCUCGCUCAACGUCAA
Plate 1	F04	L-040050-00	J-040050-05	Dusp6	67603	13399313	NM_026268	GUGCAUUGCUUGGCAGGUA
Plate 1	F04	L-040050-00	J-040050-06	Dusp6	67603	13399313	NM_026268	GCAAAUUCCUAUCUCGGAU
Plate 1	F04	L-040050-00	J-040050-07	Dusp6	67603	13399313	NM_026268	GAACACUGGUGGAGAGUCG
Plate 1	F04	L-040050-00	J-040050-08	Dusp6	67603	13399313	NM_026268	GAACGAUGCUUACGACAUU
Plate 1	F05	L-040051-00	J-040051-05	Dusp7	235584	83816910	NM_153459	UAGCCUACCUGAUGCAGAA
Plate 1	F05	L-040051-00	J-040051-06	Dusp7	235584	83816910	NM_153459	CAUAACCUGUUCCCGAUCA
Plate 1	F05	L-040051-00	J-040051-07	Dusp7	235584	83816910	NM_153459	UCAAAUACAUCCUCAACGU
Plate 1	F05	L-040051-00	J-040051-08	Dusp7	235584	83816910	NM_153459	GGAUGUACUUGGCAAAUAC
Plate 1	F06	L-048028-00	J-048028-05	Dusp8	18218	6679155	NM_008748	CACAGGAUGUAGUGGUGUA
Plate 1	F06	L-048028-00	J-048028-06	Dusp8	18218	6679155	NM_008748	GAGCUUAUCCAGCCUGCUA
Plate 1	F06	L-048028-00	J-048028-07	Dusp8	18218	6679155	NM_008748	UGACGACGCAUACAGGUUU
Plate 1	F06	L-048028-00	J-048028-08	Dusp8	18218	6679155	NM_008748	GGUCAUCGAAGUAUCGUGA
Plate 1	F07	L-041451-00	J-041451-05	Dusp9	75590	32567764	NM_029352	CACCUAACUUCAACUUUAU
Plate 1	F07	L-041451-00	J-041451-06	Dusp9	75590	32567764	NM_029352	GCUCAGGCCUGGGCUCAAU
Plate 1	F07	L-041451-00	J-041451-07	Dusp9	75590	32567764	NM_029352	GAAUCUGUCCCAGUUCUUU
Plate 1	F07	L-041451-00	J-041451-08	Dusp9	75590	32567764	NM_029352	AAGCGAAGGCCGAACCUAA
Plate 1	F08	L-064007-00	J-064007-05	Dut	110074	31981691	NM_023595	GCUCCACCGGGAAGAAUUA
Plate 1	F08	L-064007-00	J-064007-06	Dut	110074	31981691	NM_023595	GAGCUGGUGUCAUAGACGA
Plate 1	F08	L-064007-00	J-064007-07	Dut	110074	31981691	NM_023595	AAGAGUAGCUCCACGUUCU
Plate 1	F08	L-064007-00	J-064007-08	Dut	110074	31981691	NM_023595	UCUGUGAGCGGAUUUCUUA
Plate 1	F09	L-042719-00	J-042719-05	Enpp1	18605	12597622	NM_008813	CGAUUUGGGUGACCGCUAA
Plate 1	F09	L-042719-00	J-042719-06	Enpp1	18605	12597622	NM_008813	GCGCUUACACUUCGCUAAA
Plate 1	F09	L-042719-00	J-042719-07	Enpp1	18605	12597622	NM_008813	GCACAAAUGUUCCUAUUAC
Plate 1	F09	L-042719-00	J-042719-08	Enpp1	18605	12597622	NM_008813	GAUGAUGACAUUUACCAUA
Plate 1	F10	L-048995-00	J-048995-05	Enpp2	18606	7657450	NM_015744	GAUGAGAGCUGUAAUAGUU
Plate 1	F10	L-048995-00	J-048995-06	Enpp2	18606	7657450	NM_015744	CGAGAGAAGUUUAACCAUA
Plate 1	F10	L-048995-00	J-048995-07	Enpp2	18606	7657450	NM_015744	GGACUAAAGUGCCUCCAUU
Plate 1	F10	L-048995-00	J-048995-08	Enpp2	18606	7657450	NM_015744	CUAAAUAAACGCCUUCAUA
Plate 1	F11	L-062709-00	J-062709-05	Enpp3	209558	61097903	NM_134005	CGAAUCAGGACUCGUAAUA
Plate 1	F11	L-062709-00	J-062709-06	Enpp3	209558	61097903	NM_134005	GAAUACGCCUGGUCUAGAA
Plate 1	F11	L-062709-00	J-062709-07	Enpp3	209558	61097903	NM_134005	GAGUCGAUAUGAUGCCUUA
Plate 1	F11	L-062709-00	J-062709-08	Enpp3	209558	61097903	NM_134005	CCAUGAGGUUCUUCUUAUA
Plate 1	G02	L-050655-00	J-050655-05	Enpp4	224794	39841030	NM_199016	GGAAUGGAGCGGAGCCUAU
Plate 1	G02	L-050655-00	J-050655-06	Enpp4	224794	39841030	NM_199016	CAACACAGCAGUCGAAUUC
Plate 1	G02	L-050655-00	J-050655-07	Enpp4	224794	39841030	NM_199016	GGUAUCCUUUGACGGCUUU
Plate 1	G02	L-050655-00	J-050655-08	Enpp4	224794	39841030	NM_199016	GAUGACCCUUUAAUUGAUU
Plate 1	G03	L-046066-00	J-046066-05	Enpp5	83965	14030778	NM_032003	UAGCAGAAAUGCAUCCAAU
Plate 1	G03	L-046066-00	J-046066-06	Enpp5	83965	14030778	NM_032003	GAUGUGAAGAUCCACGAUA
Plate 1	G03	L-046066-00	J-046066-07	Enpp5	83965	14030778	NM_032003	CCGCUGGGAUUACUUAUAU
Plate 1	G03	L-046066-00	J-046066-08	Enpp5	83965	14030778	NM_032003	UGAACCAAGUCACUAAUGU
Plate 1	G04	L-058090-00	J-058090-05	Enpp6	320981	31343292	NM_177304	CAACUUACUGCCUAGAAUA
Plate 1	G04	L-058090-00	J-058090-06	Enpp6	320981	31343292	NM_177304	GCGAUGCUCUCGACUCAUU
Plate 1	G04	L-058090-00	J-058090-07	Enpp6	320981	31343292	NM_177304	CCCAACAGAUAUCAACUUU
Plate 1	G04	L-058090-00	J-058090-08	Enpp6	320981	31343292	NM_177304	GAACCGCUGUGGAUCACUC
Plate 1	G05	L-064489-00	J-064489-05	Enpp7	238011	71892413	NM_001030291	GUACAGUGACCUCGGCUAU
Plate 1	G05	L-064489-00	J-064489-06	Enpp7	238011	71892413	NM_001030291	GAACGUCACCUACCAAGGA
Plate 1	G05	L-064489-00	J-064489-07	Enpp7	238011	71892413	NM_001030291	GAGGGCGUCUUACACAAUU
Plate 1	G05	L-064489-00	J-064489-08	Enpp7	238011	71892413	NM_001030291	CACAACAUGUUCUACAAUA
Plate 1	G06	L-041117-00	J-041117-05	Epm2a	13853	6753763	NM_010146	AAGGUUCACUCUUCCAUAU
Plate 1	G06	L-041117-00	J-041117-06	Epm2a	13853	6753763	NM_010146	GGUGGAUGGUGUUUAUUGU
Plate 1	G06	L-041117-00	J-041117-07	Epm2a	13853	6753763	NM_010146	CCAAAUAUCUGGCUGGGUA
Plate 1	G06	L-041117-00	J-041117-08	Epm2a	13853	6753763	NM_010146	GAAGAAGGCUUGUCCUACA
Plate 1	G07	L-043357-00	J-043357-05	Eya1	14048	6753791	NM_010164	GAUCUAACCAGCCCGCAUA
Plate 1	G07	L-043357-00	J-043357-06	Eya1	14048	6753791	NM_010164	CUCGAUAGCUCUCAUAUAA
Plate 1	G07	L-043357-00	J-043357-07	Eya1	14048	6753791	NM_010164	CGGACGAACUGUGUGAAUA
Plate 1	G07	L-043357-00	J-043357-08	Eya1	14048	6753791	NM_010164	CAAUGGCACCGAAGUUAAA
Plate 1	G08	L-062504-00	J-062504-05	Eya2	14049	33859549	NM_010165	CAACGUGGGUGGCUUGAUA
Plate 1	G08	L-062504-00	J-062504-06	Eya2	14049	33859549	NM_010165	GACCAACACCGCUGGAUUU
Plate 1	G08	L-062504-00	J-062504-07	Eya2	14049	33859549	NM_010165	GAACUGGAGUAUCUAUAGC
Plate 1	G08	L-062504-00	J-062504-08	Eya2	14049	33859549	NM_010165	GCACAGGCAUUCAGCAGGC
Plate 1	G09	L-065562-00	J-065562-05	Eya3	14050	46877079	NM_211357	CGAAAGAACUGUGCGAAUG
Plate 1	G09	L-065562-00	J-065562-06	Eya3	14050	46877079	NM_211357	GAUUGGAGAUGGACGAGAU
Plate 1	G09	L-065562-00	J-065562-07	Eya3	14050	46877079	NM_211357	GUAAUUGGCUCAGGUUUAA
Plate 1	G09	L-065562-00	J-065562-08	Eya3	14050	46877079	NM_211357	GCACCAGGCUUUAGAGCUU
Plate 1	G10	L-043360-00	J-043360-05	Eya4	14051	61098068	NM_010167	GCAGAAAAGUAGUGUAUGU
Plate 1	G10	L-043360-00	J-043360-06	Eya4	14051	61098068	NM_010167	CGUCUACUAUUUAUGCAAA
Plate 1	G10	L-043360-00	J-043360-07	Eya4	14051	61098068	NM_010167	GGACUUAAGUACCUACAGU
Plate 1	G10	L-043360-00	J-043360-08	Eya4	14051	61098068	NM_010167	GUAGUGCGAACCUUUGUUU
Plate 1	G11	L-042888-00	J-042888-05	Fbp1	14121	9506588	NM_019395	UCGCACAGCUCUAUGGUAU
Plate 1	G11	L-042888-00	J-042888-06	Fbp1	14121	9506588	NM_019395	GGUCCAUGGUGGCUGAUAU
Plate 1	G11	L-042888-00	J-042888-07	Fbp1	14121	9506588	NM_019395	CAAAUGCCAUCAUAAUCGA
Plate 1	G11	L-042888-00	J-042888-08	Fbp1	14121	9506588	NM_019395	GGACAUACUUUCCAAUGAC
Plate 1	H02	L-045301-00	J-045301-05	Fbp2	14120	6679760	NM_007994	GGUUAUGCACUGUAUGGUA
Plate 1	H02	L-045301-00	J-045301-06	Fbp2	14120	6679760	NM_007994	CGAGCAAGCAGGAGGUAUG
Plate 1	H02	L-045301-00	J-045301-07	Fbp2	14120	6679760	NM_007994	CUGAGGAUGUGCAAGAGUA
Plate 1	H02	L-045301-00	J-045301-08	Fbp2	14120	6679760	NM_007994	GAAAGACCACGGAGGACGA
Plate 1	H03	L-041872-00	J-041872-05	Fhit	14198	6753861	NM_010210	GCCGAUUUGUUUCAAGUGA
Plate 1	H03	L-041872-00	J-041872-06	Fhit	14198	6753861	NM_010210	GUAGAGCGCUUCCGUGACC
Plate 1	H03	L-041872-00	J-041872-07	Fhit	14198	6753861	NM_010210	GUACAUGUCCACGUUCUUC
Plate 1	H03	L-041872-00	J-041872-08	Fhit	14198	6753861	NM_010210	GAAUGACAACAUCUAUGAU
Plate 1	H04	L-047468-01	J-047468-15	Gm626	268729	407264024	XM_003945543	GAGACAGCCUCUUGCGGCA
Plate 1	H04	L-047468-01	J-047468-16	Gm626	268729	407264024	XM_003945543	GUGUAAGUCAUUAGCGUGA
Plate 1	H04	L-047468-01	J-047468-17	Gm626	268729	407264024	XM_003945543	UGAAAGAAGCAUCGUCAAG
Plate 1	H04	L-047468-01	J-047468-18	Gm626	268729	407264024	XM_003945543	GAACUAUGCAAUAAAACGA
Plate 1	H05	L-061575-00	J-061575-05	Ppp1r17	19051	31982770	NM_011153	GUGACAAGCUAGCUAUUUA
Plate 1	H05	L-061575-00	J-061575-06	Ppp1r17	19051	31982770	NM_011153	UUUCAGACCAGUUCAUUAA
Plate 1	H05	L-061575-00	J-061575-07	Ppp1r17	19051	31982770	NM_011153	UAGGCAAGCUGGAUCCUCA
Plate 1	H05	L-061575-00	J-061575-08	Ppp1r17	19051	31982770	NM_011153	GGAGCUUUCAGACGACAUA
Plate 1	H06	L-059587-00	J-059587-05	Igbp1	18518	51479180	NM_008784	GGAAACAGCUUGUCACUCA
Plate 1	H06	L-059587-00	J-059587-06	Igbp1	18518	51479180	NM_008784	GAAGGCUGCUGGAAUGUUA
Plate 1	H06	L-059587-00	J-059587-07	Igbp1	18518	51479180	NM_008784	UAACUCAGUGUCAUUGCUA
Plate 1	H06	L-059587-00	J-059587-08	Igbp1	18518	51479180	NM_008784	CAGCAAGCGUCUAGAUCAU
Plate 1	H07	L-048470-00	J-048470-05	Ilkap	67444	39930414	NM_023343	GGGCAAUCCUGUGUCGAUA
Plate 1	H07	L-048470-00	J-048470-06	Ilkap	67444	39930414	NM_023343	CGAUGAAGAGUUCCUGAAA
Plate 1	H07	L-048470-00	J-048470-07	Ilkap	67444	39930414	NM_023343	GAAGAGCGCAUGAGGAUAC
Plate 1	H07	L-048470-00	J-048470-08	Ilkap	67444	39930414	NM_023343	GGAGGUAUCGCGUUCCAUU
Plate 1	H08	L-063094-00	J-063094-05	Impa1	55980	31980941	NM_018864	GAGUUGGGCUCGUCCAGAA
Plate 1	H08	L-063094-00	J-063094-06	Impa1	55980	31980941	NM_018864	GCGGAGUGCUCAUGGAUGU
Plate 1	H08	L-063094-00	J-063094-07	Impa1	55980	31980941	NM_018864	GAGGAGCAGAUGCCUAUUA
Plate 1	H08	L-063094-00	J-063094-08	Impa1	55980	31980941	NM_018864	GUGCAUCGGUUUCCCUUUG
Plate 1	H09	L-046445-00	J-046445-05	Impa2	114663	16716594	NM_053261	AGAAACAGAUCACCGAGUA
Plate 1	H09	L-046445-00	J-046445-06	Impa2	114663	16716594	NM_053261	GCUCAGGCCCUACAAACUA
Plate 1	H09	L-046445-00	J-046445-07	Impa2	114663	16716594	NM_053261	CCACCUUGGCCCUCUGUUA
Plate 1	H09	L-046445-00	J-046445-08	Impa2	114663	16716594	NM_053261	CGGGACAAAUCAUCAGGAA
Plate 1	H10	L-046724-00	J-046724-05	Inpp1	16329	6680456	NM_008384	GAUUCAACCUAUCAGUAUA
Plate 1	H10	L-046724-00	J-046724-06	Inpp1	16329	6680456	NM_008384	UAAUGGGAGUCAUCAAUCA
Plate 1	H10	L-046724-00	J-046724-07	Inpp1	16329	6680456	NM_008384	GGACUUAACUGAUCCCACG
Plate 1	H10	L-046724-00	J-046724-08	Inpp1	16329	6680456	NM_008384	CCAAUGAGUUUACAAAUGA
Plate 1	H11	L-045320-00	J-045320-05	Inpp4a	269180	13385255	NM_030266	GCGAAGGACAGGUCAGCUA
Plate 1	H11	L-045320-00	J-045320-06	Inpp4a	269180	13385255	NM_030266	GCUCAGAUCAGAACUACGA
Plate 1	H11	L-045320-00	J-045320-07	Inpp4a	269180	13385255	NM_030266	GGAGAUACGUCCUUACAAG
Plate 1	H11	L-045320-00	J-045320-08	Inpp4a	269180	13385255	NM_030266	GACAUGAGCCUUGGAAUCA
Plate 2	A02	L-061296-00	J-061296-05	Inpp4b	234515	71725386	NM_001024617	GAACUGCAUUAUCGCUAAA
Plate 2	A02	L-061296-00	J-061296-06	Inpp4b	234515	71725386	NM_001024617	GAACGGUGGUCUUCGUAAA
Plate 2	A02	L-061296-00	J-061296-07	Inpp4b	234515	71725386	NM_001024617	GUAGAAACCAGGAGUUAAA
Plate 2	A02	L-061296-00	J-061296-08	Inpp4b	234515	71725386	NM_001024617	GGUCAGGAGUGCUCUUUUA
Plate 2	A03	L-040167-00	J-040167-05	Inpp5a	212111	34147160	NM_183144	GCACAAGGCUCUGGGCUAU
Plate 2	A03	L-040167-00	J-040167-06	Inpp5a	212111	34147160	NM_183144	GCAAGGAGAUCUAUUCGGA
Plate 2	A03	L-040167-00	J-040167-07	Inpp5a	212111	34147160	NM_183144	CCUAACAGCUGCAUCGGAA
Plate 2	A03	L-040167-00	J-040167-08	Inpp5a	212111	34147160	NM_183144	GCACUGCGCUCUUGGAAUU
Plate 2	A04	L-057616-00	J-057616-05	Inpp5b	16330	30231212	NM_008385	GCAAUUACGCAGCAAGCAA
Plate 2	A04	L-057616-00	J-057616-06	Inpp5b	16330	30231212	NM_008385	GAAUAUUCUAGCUAGCAUA
Plate 2	A04	L-057616-00	J-057616-07	Inpp5b	16330	30231212	NM_008385	CAACCAUUCUGUAGCCGAA
Plate 2	A04	L-057616-00	J-057616-08	Inpp5b	16330	30231212	NM_008385	GUACAGAAAUGCCGUCCAG
Plate 2	A05	L-041002-00	J-041002-05	Inpp5d	16331	6754355	NM_010566	GCACUUGGAACAUGGGUAA
Plate 2	A05	L-041002-00	J-041002-06	Inpp5d	16331	6754355	NM_010566	UAAAGCCCAUUAUCUCUGA
Plate 2	A05	L-041002-00	J-041002-07	Inpp5d	16331	6754355	NM_010566	UCACCAGCAUGACAUUUAA
Plate 2	A05	L-041002-00	J-041002-08	Inpp5d	16331	6754355	NM_010566	GAUGAUCAAUCCAAACUAC
Plate 2	A06	L-041108-00	J-041108-05	Inpp5e	64436	31981235	NM_033134	GACGAUCACUCCAUUCACU
Plate 2	A06	L-041108-00	J-041108-06	Inpp5e	64436	31981235	NM_033134	GGAGAUACCUAAGUCCCGA
Plate 2	A06	L-041108-00	J-041108-07	Inpp5e	64436	31981235	NM_033134	GGAAUUAAAAGGCGGAUUU
Plate 2	A06	L-041108-00	J-041108-08	Inpp5e	64436	31981235	NM_033134	CAGAAGAGCUGGCCAGGUA
Plate 2	A07	L-059393-00	J-059393-05	Inpp5f	101490	31560834	NM_178641	AUGGAAAUGUUGCGAAUUA
Plate 2	A07	L-059393-00	J-059393-06	Inpp5f	101490	31560834	NM_178641	CCGAAGCGGUUAACGAAAU
Plate 2	A07	L-059393-00	J-059393-07	Inpp5f	101490	31560834	NM_178641	CAAGAUUGCUGUAUUGUCA
Plate 2	A07	L-059393-00	J-059393-08	Inpp5f	101490	31560834	NM_178641	GGCGUUAACUCGGCAAAUA
Plate 2	A08	L-040673-00	J-040673-05	Inppl1	16332	33859565	NM_010567	GUCAGUACGUCCAGUGUGA
Plate 2	A08	L-040673-00	J-040673-06	Inppl1	16332	33859565	NM_010567	GGACCUUAACUACCGCUUA
Plate 2	A08	L-040673-00	J-040673-07	Inppl1	16332	33859565	NM_010567	UGAGAGCACUCCUAAUGGA
Plate 2	A08	L-040673-00	J-040673-08	Inppl1	16332	33859565	NM_010567	GCUAUGCAGUCAAUAUGGA
Plate 2	A09	L-043878-00	J-043878-05	Lck	16818	33859569	NM_010693	GGGCAUGGCGUUCAUCGAA
Plate 2	A09	L-043878-00	J-043878-06	Lck	16818	33859569	NM_010693	GUUAUGAGCCCUCCCAUGA
Plate 2	A09	L-043878-00	J-043878-07	Lck	16818	33859569	NM_010693	GAACAUUGACGUGUGUGAA
Plate 2	A09	L-043878-00	J-043878-08	Lck	16818	33859569	NM_010693	GGGCCAAAUUUCCCAUUAA
Plate 2	A10	L-067776-00	J-067776-01	Dupd1	435391	82953477	XM_896754	CCUUCGAGCUGGAGCGUCU
Plate 2	A10	L-067776-00	J-067776-02	Dupd1	435391	82953477	XM_896754	GAGACAUGGCCAUCGAGUA
Plate 2	A10	L-067776-00	J-067776-03	Dupd1	435391	82953477	XM_896754	AUACACACGUCAAUGAGGU
Plate 2	A10	L-067776-00	J-067776-04	Dupd1	435391	82953477	XM_896754	GAAGGCGGGUUUCACGCAC
Plate 2	A11	L-068447-00	J-068447-01	Ptprh	545902	82903033	XM_620401	GCUUGGUGCUAUUGGGUUU
Plate 2	A11	L-068447-00	J-068447-02	Ptprh	545902	82903033	XM_620401	GGAUGGACUCUAUAGCAAA
Plate 2	A11	L-068447-00	J-068447-03	Ptprh	545902	82903033	XM_620401	GAAAGAUGCUUCGGCAAUG
Plate 2	A11	L-068447-00	J-068447-04	Ptprh	545902	82903033	XM_620401	GAACGUGGCAAGCUUAGUU
Plate 2	B02	L-042328-00	J-042328-05	Tab1	66513	34328267	NM_025609	GACGAGCUCUUUCGGCUUU
Plate 2	B02	L-042328-00	J-042328-06	Tab1	66513	34328267	NM_025609	GAGAGCACCAGGCGGAUUG
Plate 2	B02	L-042328-00	J-042328-07	Tab1	66513	34328267	NM_025609	GGAGAUUGCCGCGAUGAUU
Plate 2	B02	L-042328-00	J-042328-08	Tab1	66513	34328267	NM_025609	GCAACUGGGUUUAGACGCA
Plate 2	B03	L-043285-00	J-043285-05	Minpp1	17330	6754697	NM_010799	AAAGAAAGUUGCAGCUACU
Plate 2	B03	L-043285-00	J-043285-06	Minpp1	17330	6754697	NM_010799	CGAAGACACGCUACGAAGA
Plate 2	B03	L-043285-00	J-043285-07	Minpp1	17330	6754697	NM_010799	GGGUGAACAGUAAUUAAUA
Plate 2	B03	L-043285-00	J-043285-08	Minpp1	17330	6754697	NM_010799	CAAGAAAUCAACAUGCUAU
Plate 2	B04	L-040161-00	J-040161-05	Mtm1	17772	9910455	NM_019926	UCUCUAUGGUCGCUAAUUA
Plate 2	B04	L-040161-00	J-040161-06	Mtm1	17772	9910455	NM_019926	GCAUCAGCAUCUAAGUAUA
Plate 2	B04	L-040161-00	J-040161-07	Mtm1	17772	9910455	NM_019926	GAAUAGGUCAUGGUGAUAA
Plate 2	B04	L-040161-00	J-040161-08	Mtm1	17772	9910455	NM_019926	GCACACAAUCUGCCAUUAU
Plate 2	B05	L-045040-00	J-045040-05	Mtmr1	53332	57528446	NM_016985	GGACACAUUGGCUGGAAUA
Plate 2	B05	L-045040-00	J-045040-06	Mtmr1	53332	57528446	NM_016985	UAAAGGAGAUUGUGUAUCC
Plate 2	B05	L-045040-00	J-045040-07	Mtmr1	53332	57528446	NM_016985	UGACCGAUCACCUAUAUUU
Plate 2	B05	L-045040-00	J-045040-08	Mtmr1	53332	57528446	NM_016985	CCAACUAGAUGAAUUCUCA
Plate 2	B06	L-050609-00	J-050609-05	Mtmr2	77116	23956229	NM_023858	GAACCUAUCCACAGCAGAU
Plate 2	B06	L-050609-00	J-050609-06	Mtmr2	77116	23956229	NM_023858	UCCAAACUGUUGUAUGAAA
Plate 2	B06	L-050609-00	J-050609-07	Mtmr2	77116	23956229	NM_023858	GGCAGGGAAUUCCAAAUGA
Plate 2	B06	L-050609-00	J-050609-08	Mtmr2	77116	23956229	NM_023858	GAAGCUACUCCAAUCAUGU
Plate 2	B07	L-040547-02	J-040547-06	Mtmr3	74302	145207975	NM_028860	ACCCAAGACUAGAUCAUUU
Plate 2	B07	L-040547-02	J-040547-07	Mtmr3	74302	145207975	NM_028860	CAUAGAGGGUUUCCAAGUC
Plate 2	B07	L-040547-02	J-040547-08	Mtmr3	74302	145207975	NM_028860	CAACAACUCCGUGCACAUG
Plate 2	B07	L-040547-02	J-040547-18	Mtmr3	74302	145207975	NM_028860	CGGAACAGUUGUCGGGACU
Plate 2	B08	L-040162-00	J-040162-05	Mtmr4	170749	18875367	NM_133215	GAAGAAUACUAUCCGAACU
Plate 2	B08	L-040162-00	J-040162-06	Mtmr4	170749	18875367	NM_133215	GGAAAGCCGUGAUAUGUUU
Plate 2	B08	L-040162-00	J-040162-07	Mtmr4	170749	18875367	NM_133215	GGGAACCCGUUGAUAAGAA
Plate 2	B08	L-040162-00	J-040162-08	Mtmr4	170749	18875367	NM_133215	ACGCAUCCCUGUUGUGGUA
Plate 2	B09	L-061169-00	J-061169-05	Mtmr6	219135	31559962	NM_144843	UUAAAGACCUCGAGGCUAA
Plate 2	B09	L-061169-00	J-061169-06	Mtmr6	219135	31559962	NM_144843	GAGAGGAACUCAGGUUAAA
Plate 2	B09	L-061169-00	J-061169-07	Mtmr6	219135	31559962	NM_144843	GAGAUUGCCACGAUAUUUA
Plate 2	B09	L-061169-00	J-061169-08	Mtmr6	219135	31559962	NM_144843	CGGAAUGGUUGGCAGCUUA
Plate 2	B10	L-057307-00	J-057307-05	Mtmr9	210376	33563377	NM_177594	AGACUGAGCUAUAUCAAUA
Plate 2	B10	L-057307-00	J-057307-06	Mtmr9	210376	33563377	NM_177594	GGAAGCAUGUAAUGAACAA
Plate 2	B10	L-057307-00	J-057307-07	Mtmr9	210376	33563377	NM_177594	ACAAGUCCAUUGAGAGAUA
Plate 2	B10	L-057307-00	J-057307-08	Mtmr9	210376	33563377	NM_177594	GUCCUGAGCUAUUACCAUA
Plate 2	B11	L-064801-00	J-064801-05	Ocrl	320634	46195806	NM_177215	GAAGAUAUCGUCCGCAUUA
Plate 2	B11	L-064801-00	J-064801-06	Ocrl	320634	46195806	NM_177215	GUUGAAAUUUGACCAGUUA
Plate 2	B11	L-064801-00	J-064801-07	Ocrl	320634	46195806	NM_177215	CUUCAGAUGUGUUCAAGAA
Plate 2	B11	L-064801-00	J-064801-08	Ocrl	320634	46195806	NM_177215	GGAGGAAUGGGCAGUAUGA
Plate 2	C02	L-059057-00	J-059057-05	Pfkfb1	18639	74315987	NM_008824	UAGCAUACUUCCUGGAUAA
Plate 2	C02	L-059057-00	J-059057-06	Pfkfb1	18639	74315987	NM_008824	CGGCAGUCCUGAUUACAUA
Plate 2	C02	L-059057-00	J-059057-07	Pfkfb1	18639	74315987	NM_008824	CAUGGUAAAUCGAGUGCAA
Plate 2	C02	L-059057-00	J-059057-08	Pfkfb1	18639	74315987	NM_008824	UAAAUAUCGUUACCGCUAU
Plate 2	C03	L-041829-00	J-041829-05	Pfkfb2	18640	34147044	NM_008825	UAAAGGCGCAGAUGAGUUA
Plate 2	C03	L-041829-00	J-041829-06	Pfkfb2	18640	34147044	NM_008825	GCAGUUUGCUCAUGCUCUG
Plate 2	C03	L-041829-00	J-041829-07	Pfkfb2	18640	34147044	NM_008825	GGAAACAAUUACUCUGAAU
Plate 2	C03	L-041829-00	J-041829-08	Pfkfb2	18640	34147044	NM_008825	CCAAUAUUCUGGAGGUAAA
Plate 2	C04	L-050027-00	J-050027-05	Pfkfb3	170768	27777694	NM_172976	GGAUAGGUGUUCCAACGAA
Plate 2	C04	L-050027-00	J-050027-06	Pfkfb3	170768	27777694	NM_172976	GCACAUGAUCCUUAAUUUU
Plate 2	C04	L-050027-00	J-050027-07	Pfkfb3	170768	27777694	NM_172976	CAGUACAGCUCUUACAACU
Plate 2	C04	L-050027-00	J-050027-08	Pfkfb3	170768	27777694	NM_172976	GGCCGGAGGUUCUUGGUGA
Plate 2	C05	L-054640-00	J-054640-05	Pfkfb4	270198	40254264	NM_173019	GCGGAGAGCGAUGAUCUUU
Plate 2	C05	L-054640-00	J-054640-06	Pfkfb4	270198	40254264	NM_173019	GCCAACAUCGUGCAAGUGA
Plate 2	C05	L-054640-00	J-054640-07	Pfkfb4	270198	40254264	NM_173019	CGAAGGGUGAGUCCUAUGA
Plate 2	C05	L-054640-00	J-054640-08	Pfkfb4	270198	40254264	NM_173019	CUAAGAAGCUGACGCGGUA
Plate 2	C06	L-061387-00	J-061387-05	Phlpp2	244650	82918305	XM_902366	CAUCUAUAAUGUACGCAAA
Plate 2	C06	L-061387-00	J-061387-06	Phlpp2	244650	82918305	XM_902366	GAGCAGAACUUGUUUGAAU
Plate 2	C06	L-061387-00	J-061387-07	Phlpp2	244650	82918305	XM_902366	CCAGAUUGUUUACGAUUAC
Plate 2	C06	L-061387-00	J-061387-08	Phlpp2	244650	82918305	XM_902366	GGAUUCGGGUCCUAAAGAG
Plate 2	C07	L-045595-00	J-045595-05	Phpt1	75454	58037408	NM_029293	CGGAUGGCGUCUUCAAGUA
Plate 2	C07	L-045595-00	J-045595-06	Phpt1	75454	58037408	NM_029293	AAUCGUGCGUGGCUACAAA
Plate 2	C07	L-045595-00	J-045595-07	Phpt1	75454	58037408	NM_029293	CAGGCGAGCUGCAAAGGAA
Plate 2	C07	L-045595-00	J-045595-08	Phpt1	75454	58037408	NM_029293	GUACCACGCGGACAUCUAU
Plate 2	C08	L-041181-00	J-041181-05	Inpp5j	170835	27369945	NM_172439	GAGCUAUGACCUACACUUU
Plate 2	C08	L-041181-00	J-041181-06	Inpp5j	170835	27369945	NM_172439	UGACGUGGGUACCAACAAA
Plate 2	C08	L-041181-00	J-041181-07	Inpp5j	170835	27369945	NM_172439	UAACAAGGGCGGAGUAAGU
Plate 2	C08	L-041181-00	J-041181-08	Inpp5j	170835	27369945	NM_172439	ACAGAAGGAUACCGCAGUU
Plate 2	C09	L-055541-00	J-055541-08	Pmpca	66865	31343347	NM_173180	GAAGCGAAAUAUCUUAGUG
Plate 2	C09	L-055541-00	J-055541-05	Pmpca	66865	31343347	NM_173180	CCGUAGGAAUUCUUAUUAA
Plate 2	C09	L-055541-00	J-055541-06	Pmpca	66865	31343347	NM_173180	AAAUUGAGAUGACGAGGAU
Plate 2	C09	L-055541-00	J-055541-07	Pmpca	66865	31343347	NM_173180	GAACAUAGCGAAGAUCGAU
Plate 2	C10	L-062377-00	J-062377-05	Pon1	18979	7242182	NM_011134	GCUCAGAGGUGCUUCGAAU
Plate 2	C10	L-062377-00	J-062377-06	Pon1	18979	7242182	NM_011134	GACGGGUGCUGAAGACUUA
Plate 2	C10	L-062377-00	J-062377-07	Pon1	18979	7242182	NM_011134	UGAAGUAACGCCAGUAGAA
Plate 2	C10	L-062377-00	J-062377-08	Pon1	18979	7242182	NM_011134	GCAUUGGCAUUUCCCUUGA
Plate 2	C11	L-063336-00	J-063336-05	Pon2	330260	34303978	NM_183308	GGAUAAGCCUGGAGGGAUA
Plate 2	C11	L-063336-00	J-063336-06	Pon2	330260	34303978	NM_183308	GCACGCUGGUGGACAAUUU
Plate 2	C11	L-063336-00	J-063336-07	Pon2	330260	34303978	NM_183308	UGACAACGGUGUAUAUCAA
Plate 2	C11	L-063336-00	J-063336-08	Pon2	330260	34303978	NM_183308	GAAGUUCUGUGGCGACCAU
Plate 2	D02	L-048597-00	J-048597-05	Plpp1	19012	6679430	NM_008903	CGUCACAGUUGGACUCAUU
Plate 2	D02	L-048597-00	J-048597-06	Plpp1	19012	6679430	NM_008903	GUAUGUAUCCGAUUUCUUC
Plate 2	D02	L-048597-00	J-048597-07	Plpp1	19012	6679430	NM_008903	UGUCGGCAAUCCCUACAUA
Plate 2	D02	L-048597-00	J-048597-08	Plpp1	19012	6679430	NM_008903	UCACGGAACUACUCAACCA
Plate 2	D03	L-040454-00	J-040454-05	Plpp3	67916	18017589	NM_080555	CAAGUGGGAUGCUUCCUUU
Plate 2	D03	L-040454-00	J-040454-06	Plpp3	67916	18017589	NM_080555	GACGAGAGCAUCAAGUAUC
Plate 2	D03	L-040454-00	J-040454-07	Plpp3	67916	18017589	NM_080555	UCAGUGAGACUAUAAACGA
Plate 2	D03	L-040454-00	J-040454-08	Plpp3	67916	18017589	NM_080555	ACAAGGCGAUCGUCCCUGA
Plate 2	D04	L-047777-00	J-047777-05	Plpp2	50784	7657470	NM_015817	GAUCCAACUUCAACAACUA
Plate 2	D04	L-047777-00	J-047777-06	Plpp2	50784	7657470	NM_015817	GGUCAACUGUUCUGGCUAU
Plate 2	D04	L-047777-00	J-047777-07	Plpp2	50784	7657470	NM_015817	GUACAUGAUUGGCCGUCUU
Plate 2	D04	L-047777-00	J-047777-08	Plpp2	50784	7657470	NM_015817	UGUCAUCCUUGUCUCAUUG
Plate 2	D05	L-059311-00	J-059311-05	Ppef1	237178	83004884	XM_912142	CCGAAUUUCUCUCAUGUAA
Plate 2	D05	L-059311-00	J-059311-06	Ppef1	237178	83004884	XM_912142	CGCCAAAGAGAUAACAAUA
Plate 2	D05	L-059311-00	J-059311-07	Ppef1	237178	83004884	XM_912142	GUAGAUCGAGGAAACAAUU
Plate 2	D05	L-059311-00	J-059311-08	Ppef1	237178	83004884	XM_912142	GAGGUGCUAUUUGAAGCUA
Plate 2	D06	L-060194-00	J-060194-05	Ppef2	19023	31560803	NM_011148	CCAGUUGGAUGAUUUAAUA
Plate 2	D06	L-060194-00	J-060194-06	Ppef2	19023	31560803	NM_011148	CGGAUAACGUGUUGGAAUA
Plate 2	D06	L-060194-00	J-060194-07	Ppef2	19023	31560803	NM_011148	GGACCUGCUUGUUGAGUUU
Plate 2	D06	L-060194-00	J-060194-08	Ppef2	19023	31560803	NM_011148	GAUAUUCUGUGGAGUGAUC
Plate 2	D07	L-040052-00	J-040052-05	Ppm1a	19042	31560649	NM_008910	ACAAUAGACUGAACCCUUA
Plate 2	D07	L-040052-00	J-040052-06	Ppm1a	19042	31560649	NM_008910	UCACCAAUAACCAGGAUUU
Plate 2	D07	L-040052-00	J-040052-07	Ppm1a	19042	31560649	NM_008910	ACACGGCUGUGAUCGGUUU
Plate 2	D07	L-040052-00	J-040052-08	Ppm1a	19042	31560649	NM_008910	GCAAGCGGAAUGUAAUUGA
Plate 2	D08	L-040053-00	J-040053-05	Ppm1b	19043	33859599	NM_011151	CAUAAGGGAAGUCGAGAUA
Plate 2	D08	L-040053-00	J-040053-06	Ppm1b	19043	33859599	NM_011151	GAUCCCGAGUGGCAAAUUA
Plate 2	D08	L-040053-00	J-040053-07	Ppm1b	19043	33859599	NM_011151	UCUCGAGCCUUCAGUAGAA
Plate 2	D08	L-040053-00	J-040053-08	Ppm1b	19043	33859599	NM_011151	GAAUAUAUGCGUAACUUCU
Plate 2	D09	L-060674-00	J-060674-05	Ppm1d	53892	31560441	NM_016910	GAACCGAGUAGUUUGGAAA
Plate 2	D09	L-060674-00	J-060674-06	Ppm1d	53892	31560441	NM_016910	GUGAUGGACUUUGGAAUAU
Plate 2	D09	L-060674-00	J-060674-07	Ppm1d	53892	31560441	NM_016910	GCGCAGGCACUCUGUCAAA
Plate 2	D09	L-060674-00	J-060674-08	Ppm1d	53892	31560441	NM_016910	CCAUAUACCUGCCCUUGUU
Plate 2	D10	L-065669-00	J-065669-05	Ppm1e	320472	54873616	NM_177167	GAGUGGACGCUGCUAUUUA
Plate 2	D10	L-065669-00	J-065669-06	Ppm1e	320472	54873616	NM_177167	GGAGGAACAAGCAUACUUU
Plate 2	D10	L-065669-00	J-065669-07	Ppm1e	320472	54873616	NM_177167	GAAAUUGGCCCGUUCUGUC
Plate 2	D10	L-065669-00	J-065669-08	Ppm1e	320472	54873616	NM_177167	GCAGGAGGCCUCAGAUUUA
Plate 2	D11	L-057052-00	J-057052-05	Ppm1f	68606	31341186	NM_176833	GGCAGUGGCUGGUCUCUAU
Plate 2	D11	L-057052-00	J-057052-06	Ppm1f	68606	31341186	NM_176833	GAUGGUUUCUUCGAUGUUG
Plate 2	D11	L-057052-00	J-057052-07	Ppm1f	68606	31341186	NM_176833	UCACGGGUCUCGUCCAUGG
Plate 2	D11	L-057052-00	J-057052-08	Ppm1f	68606	31341186	NM_176833	GAACUUGAGAUCAGUAAUA
Plate 2	E02	L-040054-00	J-040054-05	Ppm1g	14208	31982360	NM_008014	AAGAGCUGCUGACGCGAUA
Plate 2	E02	L-040054-00	J-040054-06	Ppm1g	14208	31982360	NM_008014	GGAGGAUGCUCACAACUGU
Plate 2	E02	L-040054-00	J-040054-07	Ppm1g	14208	31982360	NM_008014	GCAAAGCUUUAGAUAUGUC
Plate 2	E02	L-040054-00	J-040054-08	Ppm1g	14208	31982360	NM_008014	GAGCUUCGGUUAUUGUCAU
Plate 2	E03	L-040234-00	J-040234-05	Ppm1k	243382	62177115	NM_175523	GAAAUUCGGUGGGUUUGUA
Plate 2	E03	L-040234-00	J-040234-06	Ppm1k	243382	62177115	NM_175523	AAACGAAGAUCGAUUUGGG
Plate 2	E03	L-040234-00	J-040234-07	Ppm1k	243382	62177115	NM_175523	AUAAAGCCUUCGCGAGUUA
Plate 2	E03	L-040234-00	J-040234-08	Ppm1k	243382	62177115	NM_175523	GAAAUUACCUUCUCAUUCA
Plate 2	E04	L-057952-00	J-057952-05	Ppm1l	242083	66392584	NM_178726	GCAAGGUGGCCGAGAUUAU
Plate 2	E04	L-057952-00	J-057952-06	Ppm1l	242083	66392584	NM_178726	UGAAGAAGCGGUUCGAUUC
Plate 2	E04	L-057952-00	J-057952-07	Ppm1l	242083	66392584	NM_178726	GACAGUCUCCUAUGAUGAA
Plate 2	E04	L-057952-00	J-057952-08	Ppm1l	242083	66392584	NM_178726	UGAAGACCAUCGUUAAGUC
Plate 2	E05	L-042150-00	J-042150-05	Ppm1m	67905	39573723	NM_198931	GGUGCGGAGACAUGAGAUA
Plate 2	E05	L-042150-00	J-042150-06	Ppm1m	67905	39573723	NM_198931	AAACAGAGCGGCAGCGGAU
Plate 2	E05	L-042150-00	J-042150-07	Ppm1m	67905	39573723	NM_198931	GCAGGUAUCCUACGACGAU
Plate 2	E05	L-042150-00	J-042150-08	Ppm1m	67905	39573723	NM_198931	GGGAUGUCCUGUCCAAUGA
Plate 2	E06	L-050145-00	J-050145-05	Pdp1	381511	82801254	XM_897310	GAUUGUGGGUGAAUACUUA
Plate 2	E06	L-050145-00	J-050145-06	Pdp1	381511	82801254	XM_897310	GUAAGGAGGCGUCCAAAUU
Plate 2	E06	L-050145-00	J-050145-07	Pdp1	381511	82801254	XM_897310	GUUCAAUUCUCAUGUUGUA
Plate 2	E06	L-050145-00	J-050145-08	Pdp1	381511	82801254	XM_897310	GCAUAGACAGGAUGUGGUU
Plate 2	E07	L-048382-00	J-048382-05	Ppme1	72590	30794137	NM_028292	GGACGGAAGCGGGACUUUA
Plate 2	E07	L-048382-00	J-048382-06	Ppme1	72590	30794137	NM_028292	GAAGUGAGUCAGUUAACAA
Plate 2	E07	L-048382-00	J-048382-07	Ppme1	72590	30794137	NM_028292	CCAAGAAGGAUCACCCAUA
Plate 2	E07	L-048382-00	J-048382-08	Ppme1	72590	30794137	NM_028292	GGUGUUGACAGAUUGGAUA
Plate 2	E08	L-040960-00	J-040960-05	Ppp1ca	19045	13994194	NM_031868	CAAGCCCGCUGAUAAGAAU
Plate 2	E08	L-040960-00	J-040960-06	Ppp1ca	19045	13994194	NM_031868	CCGCAUUUAUGGCUUCUAU
Plate 2	E08	L-040960-00	J-040960-07	Ppp1ca	19045	13994194	NM_031868	CAGAUUAGGCGUAUUAUGC
Plate 2	E08	L-040960-00	J-040960-08	Ppp1ca	19045	13994194	NM_031868	GAUCAGAUACCCGGAGAAU
Plate 2	E09	L-040211-00	J-040211-05	Ppp1cb	19046	28173567	NM_172707	GAUGAGACUUUGAUGUGUU
Plate 2	E09	L-040211-00	J-040211-06	Ppp1cb	19046	28173567	NM_172707	UGUAUCAAGUCUCGUGAAA
Plate 2	E09	L-040211-00	J-040211-07	Ppp1cb	19046	28173567	NM_172707	GCUAUUGGCUUACAAAAUC
Plate 2	E09	L-040211-00	J-040211-08	Ppp1cb	19046	28173567	NM_172707	GUAAAUUUCUGAAUCGUCA
Plate 2	E10	L-040212-00	J-040212-05	Ppp1cc	19047	31980771	NM_013636	CUGAGUAAGCUAUUAAUGA
Plate 2	E10	L-040212-00	J-040212-06	Ppp1cc	19047	31980771	NM_013636	GUACAGUUCCCAUAUAGUC
Plate 2	E10	L-040212-00	J-040212-07	Ppp1cc	19047	31980771	NM_013636	CAAUGUCUGUGAUUCCUUC
Plate 2	E10	L-040212-00	J-040212-08	Ppp1cc	19047	31980771	NM_013636	GCGUGAGUCUCUACAUGUA
Plate 2	E11	L-048224-00	J-048224-05	Ppp1r11	76497	18390326	NM_029632	GAGCCUAACUAUGAAACUU
Plate 2	E11	L-048224-00	J-048224-06	Ppp1r11	76497	18390326	NM_029632	GAGACAACGGUUACUGAGA
Plate 2	E11	L-048224-00	J-048224-07	Ppp1r11	76497	18390326	NM_029632	GGGAUAAGUGAGACCGUCA
Plate 2	E11	L-048224-00	J-048224-08	Ppp1r11	76497	18390326	NM_029632	CUAAAUCCCUCUCACCAUU
Plate 2	F02	L-055949-00	J-055949-05	Ppp1r16b	228852	27819637	NM_153089	GAACAAGGUUAGCCCUGAU
Plate 2	F02	L-055949-00	J-055949-06	Ppp1r16b	228852	27819637	NM_153089	GCAACGGGACCUCGGUGUA
Plate 2	F02	L-055949-00	J-055949-07	Ppp1r16b	228852	27819637	NM_153089	GAAGAUCCUCGUUCAGUAU
Plate 2	F02	L-055949-00	J-055949-08	Ppp1r16b	228852	27819637	NM_153089	GCUCAGUCACCCAUUCUUA
Plate 2	F03	L-040427-00	J-040427-05	Ppp1r1b	19049	21536255	NM_144828	GCAGACCAUUAGCAACUUG
Plate 2	F03	L-040427-00	J-040427-06	Ppp1r1b	19049	21536255	NM_144828	GGGCAGAAGCCUACUUGUG
Plate 2	F03	L-040427-00	J-040427-07	Ppp1r1b	19049	21536255	NM_144828	CAAAGUCGAAGAGACCCAA
Plate 2	F03	L-040427-00	J-040427-08	Ppp1r1b	19049	21536255	NM_144828	GCGGAGGUCCUGAAAGGCA
Plate 2	F04	L-057271-00	J-057271-05	Ppp1r1c	75276	29150267	NM_172420	GAAGUGGAACCAUUAAUUA
Plate 2	F04	L-057271-00	J-057271-06	Ppp1r1c	75276	29150267	NM_172420	UGAAAGGCGUUAAGCAUCU
Plate 2	F04	L-057271-00	J-057271-07	Ppp1r1c	75276	29150267	NM_172420	ACAAUUUGCUGUGCCUUUA
Plate 2	F04	L-057271-00	J-057271-08	Ppp1r1c	75276	29150267	NM_172420	GAAUGCAUCGCCUAAGCAA
Plate 2	F05	L-042431-00	J-042431-05	Ppp1r2	66849	70778884	NM_025800	GGAAACAGAUCUAGUAGUG
Plate 2	F05	L-042431-00	J-042431-06	Ppp1r2	66849	70778884	NM_025800	CAGUAAAUGCCUGAUAUUA
Plate 2	F05	L-042431-00	J-042431-07	Ppp1r2	66849	70778884	NM_025800	CAUUUGACAUUAGACCUUA
Plate 2	F05	L-042431-00	J-042431-08	Ppp1r2	66849	70778884	NM_025800	ACAUGCAGUUGUAAUAUUG
Plate 2	F06	L-044456-00	J-044456-05	Ppp1r3c	53412	33468956	NM_016854	ACAAUGAGGGUCAGAAUUA
Plate 2	F06	L-044456-00	J-044456-06	Ppp1r3c	53412	33468956	NM_016854	CCAAGAAGCGGGUCGUGUU
Plate 2	F06	L-044456-00	J-044456-07	Ppp1r3c	53412	33468956	NM_016854	CAACCGACUACUUAAGUUU
Plate 2	F06	L-044456-00	J-044456-08	Ppp1r3c	53412	33468956	NM_016854	GAACUUGACCUCCUAUCGA
Plate 2	F07	L-046916-00	J-046916-05	Ppp1r3d	228966	82889013	XM_914303	CAAUGAUGGUCGCGACUAU
Plate 2	F07	L-046916-00	J-046916-06	Ppp1r3d	228966	82889013	XM_914303	GCACUGCGCUAUGGCGUAG
Plate 2	F07	L-046916-00	J-046916-07	Ppp1r3d	228966	82889013	XM_914303	CAUCUUCGCCUUCGGCUUU
Plate 2	F07	L-046916-00	J-046916-08	Ppp1r3d	228966	82889013	XM_914303	GAUCUGGAGUUCACGCUGC
Plate 2	F08	L-046960-00	J-046960-05	Ppp1r7	66385	12963568	NM_023200	CUUUUAAUAUGCUGAGGAA
Plate 2	F08	L-046960-00	J-046960-06	Ppp1r7	66385	12963568	NM_023200	GGACCGAGAUGCAGAGGAU
Plate 2	F08	L-046960-00	J-046960-07	Ppp1r7	66385	12963568	NM_023200	GAAUUGGAGGUUCUAGAUA
Plate 2	F08	L-046960-00	J-046960-08	Ppp1r7	66385	12963568	NM_023200	AACAUGAGCUGGCAGUAGA
Plate 2	F09	L-053022-00	J-053022-05	Ppp1r8	100336	22122684	NM_146154	UCACAAGCCUCAACAGAUU
Plate 2	F09	L-053022-00	J-053022-06	Ppp1r8	100336	22122684	NM_146154	CUUCCUUACUGAUUUGAUA
Plate 2	F09	L-053022-00	J-053022-07	Ppp1r8	100336	22122684	NM_146154	GGGCAUACACUCUGCGAGA
Plate 2	F09	L-053022-00	J-053022-08	Ppp1r8	100336	22122684	NM_146154	GGACAGCGCUCAUUGGUGG
Plate 2	F10	L-040657-00	J-040657-05	Ppp2ca	19052	31543502	NM_019411	CGACGAGUGUUUAAGGAAA
Plate 2	F10	L-040657-00	J-040657-06	Ppp2ca	19052	31543502	NM_019411	CCACAUGUCACUCGUCGUA
Plate 2	F10	L-040657-00	J-040657-07	Ppp2ca	19052	31543502	NM_019411	CCAAACUAUUGCUAUCGUU
Plate 2	F10	L-040657-00	J-040657-08	Ppp2ca	19052	31543502	NM_019411	GAGGAUAUUACUCUGUUGA
Plate 2	F11	L-041905-00	J-041905-05	Ppp2cb	19053	40254559	NM_017374	GAGGUCCGCUGUCCUGUUA
Plate 2	F11	L-041905-00	J-041905-06	Ppp2cb	19053	40254559	NM_017374	GAUACGAACUACCUAUUCA
Plate 2	F11	L-041905-00	J-041905-07	Ppp2cb	19053	40254559	NM_017374	CUACGGAAGUAUGGAAAUG
Plate 2	F11	L-041905-00	J-041905-08	Ppp2cb	19053	40254559	NM_017374	UAAGAGCCCUGGAUCGCUU
Plate 2	G02	L-060647-00	J-060647-05	Ppp2r1a	51792	31560470	NM_016891	GCCCACAGUUCUUCGUAUG
Plate 2	G02	L-060647-00	J-060647-06	Ppp2r1a	51792	31560470	NM_016891	GUGGAGGCAUGUGUGAAUA
Plate 2	G02	L-060647-00	J-060647-07	Ppp2r1a	51792	31560470	NM_016891	GAUAGGACCCAUUCUUGAU
Plate 2	G02	L-060647-00	J-060647-08	Ppp2r1a	51792	31560470	NM_016891	GUUCAGCUUCGUCUCAAUA
Plate 2	G03	L-042168-00	J-042168-05	Ppp2r1b	73699	77539775	NM_028614	GAAAUUGGGUCAGGACGAA
Plate 2	G03	L-042168-00	J-042168-06	Ppp2r1b	73699	77539775	NM_028614	GGAAUUAGACAGUGUGAAA
Plate 2	G03	L-042168-00	J-042168-07	Ppp2r1b	73699	77539775	NM_028614	GUAGAGAGACUGUAAUUAU
Plate 2	G03	L-042168-00	J-042168-08	Ppp2r1b	73699	77539775	NM_028614	CGAAUUUGGCUUCAGAUGA
Plate 2	G04	L-047957-00	J-047957-05	Ppp2r2a	71978	82955194	XM_923757	CAGCAGAUGAUUUGCGAAU
Plate 2	G04	L-047957-00	J-047957-06	Ppp2r2a	71978	82955194	XM_923757	GAAAUUACAGACAGGAGUU
Plate 2	G04	L-047957-00	J-047957-07	Ppp2r2a	71978	82955194	XM_923757	GGAAGCCAGUCCACGGAGA
Plate 2	G04	L-047957-00	J-047957-08	Ppp2r2a	71978	82955194	XM_923757	CCAACGCCCACACUUAUCA
Plate 2	G05	L-049607-00	J-049607-05	Ppp2r2b	72930	67972401	NM_027531	CGUAAUAUUUCAGCGAGAA
Plate 2	G05	L-049607-00	J-049607-06	Ppp2r2b	72930	67972401	NM_027531	AAACGCAGCUUACUUUCUU
Plate 2	G05	L-049607-00	J-049607-07	Ppp2r2b	72930	67972401	NM_027531	UCGAUUACCUGAAAAGUUU
Plate 2	G05	L-049607-00	J-049607-08	Ppp2r2b	72930	67972401	NM_027531	AAUCAUCUCUUCAAUUUCG
Plate 2	G06	L-040055-00	J-040055-05	Ppp2r4	110854	31981676	NM_138748	GAACCAGGGCCUCAUUCGA
Plate 2	G06	L-040055-00	J-040055-06	Ppp2r4	110854	31981676	NM_138748	GAAGCGCUCUCAGGCAUAU
Plate 2	G06	L-040055-00	J-040055-07	Ppp2r4	110854	31981676	NM_138748	CCACACGAAUUGACUAUGG
Plate 2	G06	L-040055-00	J-040055-08	Ppp2r4	110854	31981676	NM_138748	CAAGGUGUUUGAUAGGUAU
Plate 2	G07	L-040213-00	J-040213-05	Ppp2r5a	226849	47087134	NM_144880	GAUCAGAAGUUUGUCCAAC
Plate 2	G07	L-040213-00	J-040213-06	Ppp2r5a	226849	47087134	NM_144880	GGAAAGAGCCUCGUAAGAU
Plate 2	G07	L-040213-00	J-040213-07	Ppp2r5a	226849	47087134	NM_144880	GGAUUGAGCAGCAUUUAAU
Plate 2	G07	L-040213-00	J-040213-08	Ppp2r5a	226849	47087134	NM_144880	CAAGAGCCCAGCCUCAUUA
Plate 2	G08	L-042528-00	J-042528-05	Ppp2r5b	225849	37718992	NM_198168	CGCAUGAUAUCAGUAAAUA
Plate 2	G08	L-042528-00	J-042528-06	Ppp2r5b	225849	37718992	NM_198168	UGGUGUGGCUGAGCUCUUA
Plate 2	G08	L-042528-00	J-042528-07	Ppp2r5b	225849	37718992	NM_198168	GGAAGGAGGUGAAGCGUGC
Plate 2	G08	L-042528-00	J-042528-08	Ppp2r5b	225849	37718992	NM_198168	ACAACGUGCUCAAGACUUU
Plate 2	G09	L-058585-00	J-058585-05	Ppp2r5c	26931	23956065	NM_012023	GACAAUACACGGCUUGAUA
Plate 2	G09	L-058585-00	J-058585-06	Ppp2r5c	26931	23956065	NM_012023	GAGUACAUCAUGAGUUUAA
Plate 2	G09	L-058585-00	J-058585-07	Ppp2r5c	26931	23956065	NM_012023	UAAUUGAACCAUCAGAGUU
Plate 2	G09	L-058585-00	J-058585-08	Ppp2r5c	26931	23956065	NM_012023	CCUUAUACCGCAACUCAAA
Plate 2	G10	L-041653-00	J-041653-05	Ppp2r5d	21770	33942058	NM_009358	AAGGGCAGGUUCCGAAUGA
Plate 2	G10	L-041653-00	J-041653-06	Ppp2r5d	21770	33942058	NM_009358	CCUAUAAACUGAAGAAGGA
Plate 2	G10	L-041653-00	J-041653-07	Ppp2r5d	21770	33942058	NM_009358	CAAAUAUAGCCAAGAAGUA
Plate 2	G10	L-041653-00	J-041653-08	Ppp2r5d	21770	33942058	NM_009358	CAACAAGAACCGGGAGCUA
Plate 2	G11	L-053789-00	J-053789-05	Ppp2r5e	26932	55741699	NM_012024	CAGGAUUUAUGGCAAGUUU
Plate 2	G11	L-053789-00	J-053789-06	Ppp2r5e	26932	55741699	NM_012024	GACACGCUAUCUGAUCUUA
Plate 2	G11	L-053789-00	J-053789-07	Ppp2r5e	26932	55741699	NM_012024	GCGCUCCACUCUUAAUGAA
Plate 2	G11	L-053789-00	J-053789-08	Ppp2r5e	26932	55741699	NM_012024	GAACUCUCCCUCCUAGUGA
Plate 2	H02	L-055714-00	J-055714-05	Ppp3ca	19055	42415472	NM_008913	GUUCGUACUUCUACAGUUA
Plate 2	H02	L-055714-00	J-055714-06	Ppp3ca	19055	42415472	NM_008913	CGUACUGGCUCCCAAAUUU
Plate 2	H02	L-055714-00	J-055714-07	Ppp3ca	19055	42415472	NM_008913	ACAGAGUAUUUCACGUUUA
Plate 2	H02	L-055714-00	J-055714-08	Ppp3ca	19055	42415472	NM_008913	UAACAGAGGGUGCUUCGAU
Plate 2	H03	L-063545-00	J-063545-09	Ppp3cb	19056	45592929	NM_008914	UAGUAUAGAGUGUGUCUUA
Plate 2	H03	L-063545-00	J-063545-10	Ppp3cb	19056	45592929	NM_008914	UAAUACAGUUCGAGGAUGU
Plate 2	H03	L-063545-00	J-063545-11	Ppp3cb	19056	45592929	NM_008914	AGGGUUUCCUUCAUUAAUA
Plate 2	H03	L-063545-00	J-063545-12	Ppp3cb	19056	45592929	NM_008914	GCGGGUGGAUGAAGAAAUU
Plate 2	H04	L-048645-00	J-048645-05	Ppp3cc	19057	6679446	NM_008915	GCUCCUACUUCUUCAGUUA
Plate 2	H04	L-048645-00	J-048645-06	Ppp3cc	19057	6679446	NM_008915	GGCUUUCCGUCACUUAUUA
Plate 2	H04	L-048645-00	J-048645-07	Ppp3cc	19057	6679446	NM_008915	GAAUGUCGGAUCAAGUAUU
Plate 2	H04	L-048645-00	J-048645-08	Ppp3cc	19057	6679446	NM_008915	CGUAACCGAUGAAGAAGGA
Plate 2	H05	L-040744-02	J-040744-05	Ppp3r1	19058	84794596	NM_024459	GCAGAACCCUUUAGUACAG
Plate 2	H05	L-040744-02	J-040744-07	Ppp3r1	19058	84794596	NM_024459	UCAAAGGCGAUAAGGAACA
Plate 2	H05	L-040744-02	J-040744-18	Ppp3r1	19058	84794596	NM_024459	GGAAUUCUGUGCUGUCGUA
Plate 2	H05	L-040744-02	J-040744-19	Ppp3r1	19058	84794596	NM_024459	UAUUCGACACAGACGGCAA
Plate 2	H06	L-040058-02	J-040058-17	Ppp4c	56420	118130591	NM_019674	AAUUAGUGAUGGAAGGCUA
Plate 2	H06	L-040058-02	J-040058-18	Ppp4c	56420	118130591	NM_019674	GUACUGAGAUCUUUGACUA
Plate 2	H06	L-040058-02	J-040058-19	Ppp4c	56420	118130591	NM_019674	GAUGAGUGCUUACGGAAAU
Plate 2	H06	L-040058-02	J-040058-20	Ppp4c	56420	118130591	NM_019674	GCGGUGACAUCCAUGGACA
Plate 2	H07	L-040059-00	J-040059-05	Ppp5c	19060	33859593	NM_011155	CGAUCAAGUUCUACAGUCA
Plate 2	H07	L-040059-00	J-040059-06	Ppp5c	19060	33859593	NM_011155	GGUGUGAGUUGCCAGUUUG
Plate 2	H07	L-040059-00	J-040059-07	Ppp5c	19060	33859593	NM_011155	GCUCAACGGUUUACCCUCA
Plate 2	H07	L-040059-00	J-040059-08	Ppp5c	19060	33859593	NM_011155	GGAAUGAUGUGAGGCUGUC
Plate 2	H08	L-062583-00	J-062583-05	Ppp6c	67857	21312757	NM_024209	CUAAGUGGCCUGACCGUAU
Plate 2	H08	L-062583-00	J-062583-06	Ppp6c	67857	21312757	NM_024209	GCACGAAGGCUAUAAGUUU
Plate 2	H08	L-062583-00	J-062583-07	Ppp6c	67857	21312757	NM_024209	UGACAUACACGGACAGUUU
Plate 2	H08	L-062583-00	J-062583-08	Ppp6c	67857	21312757	NM_024209	GAACCACGACGCCGUAUUU
Plate 2	H09	L-063932-00	J-063932-05	Psph	100678	31981609	NM_133900	GGUGGGAAAGGAAAGGUUA
Plate 2	H09	L-063932-00	J-063932-06	Psph	100678	31981609	NM_133900	CCAAUGUGUUUGCCAAUAG
Plate 2	H09	L-063932-00	J-063932-07	Psph	100678	31981609	NM_133900	GUGAUCAGGCAGCAGGUUA
Plate 2	H09	L-063932-00	J-063932-08	Psph	100678	31981609	NM_133900	GAAUCGAUGAGCUGGCCAA
Plate 2	H10	L-040700-02	J-040700-05	Pten	19211	86355519	NM_008960	GAUCAGCAUUCACAAAUUA
Plate 2	H10	L-040700-02	J-040700-06	Pten	19211	86355519	NM_008960	GUAAAUACGUUCUUCAUAC
Plate 2	H10	L-040700-02	J-040700-07	Pten	19211	86355519	NM_008960	GUAUAGAGCGUGCAGAUAA
Plate 2	H10	L-040700-02	J-040700-08	Pten	19211	86355519	NM_008960	GACUUAGACUUGACCUAUA
Plate 2	H11	L-041185-00	J-041185-05	Ptp4a1	19243	6755225	NM_011200	GGAUGAAUCUGCUAGUGAA
Plate 2	H11	L-041185-00	J-041185-06	Ptp4a1	19243	6755225	NM_011200	GGUGAUGUGUAUUAAAGUU
Plate 2	H11	L-041185-00	J-041185-07	Ptp4a1	19243	6755225	NM_011200	GGCACAUGAUGGCUUAAUA
Plate 2	H11	L-041185-00	J-041185-08	Ptp4a1	19243	6755225	NM_011200	GCUAACCCAUUCUUAUUCA
Plate 3	A02	L-041186-00	J-041186-05	Ptp4a2	19244	56711341	NM_008974	CGGUUACGCUUCAGAGAUA
Plate 3	A02	L-041186-00	J-041186-06	Ptp4a2	19244	56711341	NM_008974	CUAAUCAGAUAGUAGAUGA
Plate 3	A02	L-041186-00	J-041186-07	Ptp4a2	19244	56711341	NM_008974	GAAGAGGAGCAUUCAAUUC
Plate 3	A02	L-041186-00	J-041186-08	Ptp4a2	19244	56711341	NM_008974	UAGAUUGGCCGUUUGAUGA
Plate 3	A03	L-041187-00	J-041187-05	Ptp4a3	19245	31543526	NM_008975	GACCAGAUGCUGCGUCAUG
Plate 3	A03	L-041187-00	J-041187-06	Ptp4a3	19245	31543526	NM_008975	GAGGUGAGCUACCGGCACA
Plate 3	A03	L-041187-00	J-041187-07	Ptp4a3	19245	31543526	NM_008975	UCACCUACCUGGAGAAGUA
Plate 3	A03	L-041187-00	J-041187-08	Ptp4a3	19245	31543526	NM_008975	GCAAAGUGGUAGAGGACUG
Plate 3	A04	L-040749-00	J-040749-05	Hacd1	30963	60031667	NM_001012396	GAGGUAGUCCAUUGUCUGA
Plate 3	A04	L-040749-00	J-040749-06	Hacd1	30963	60031667	NM_001012396	GGUGGUUGGUUCUUGCUAU
Plate 3	A04	L-040749-00	J-040749-07	Hacd1	30963	60031667	NM_001012396	GGGAACUUCUCACAAUAUA
Plate 3	A04	L-040749-00	J-040749-08	Hacd1	30963	60031667	NM_001012396	GCGGAGACGCCUAGGCUUA
Plate 3	A05	L-047887-00	J-047887-05	Ptpmt1	66461	23956129	NM_025576	UCACUAUGAACGAGGAGUA
Plate 3	A05	L-047887-00	J-047887-06	Ptpmt1	66461	23956129	NM_025576	CAAGGGCAGCAAAGAAUUA
Plate 3	A05	L-047887-00	J-047887-07	Ptpmt1	66461	23956129	NM_025576	UGGAAGUUCUCAAAGAGUU
Plate 3	A05	L-047887-00	J-047887-08	Ptpmt1	66461	23956129	NM_025576	GGUGGCAGCCUAUCUGAUU
Plate 3	A06	L-040818-00	J-040818-05	Ptpn1	19246	50872126	NM_011201	UCGCGAAGCUUCCUAAGAA
Plate 3	A06	L-040818-00	J-040818-06	Ptpn1	19246	50872126	NM_011201	GGUUUGAAGUUGACACUAA
Plate 3	A06	L-040818-00	J-040818-07	Ptpn1	19246	50872126	NM_011201	GAUGGUGGGUGGAGGUCUU
Plate 3	A06	L-040818-00	J-040818-08	Ptpn1	19246	50872126	NM_011201	CGGCUUCUUUCCUCAAUUU
Plate 3	A07	L-041173-00	J-041173-05	Ptpn11	19247	37360980	NM_011202	AGUAUGCGCUCAAAGAAUA
Plate 3	A07	L-041173-00	J-041173-06	Ptpn11	19247	37360980	NM_011202	GCACAGUACCGGUUUAUCU
Plate 3	A07	L-041173-00	J-041173-07	Ptpn11	19247	37360980	NM_011202	UGACAUCGACGUUCCUAAA
Plate 3	A07	L-041173-00	J-041173-08	Ptpn11	19247	37360980	NM_011202	GAAAGGUGGUUCCAUGGUC
Plate 3	A08	L-042199-00	J-042199-05	Ptpn12	19248	34328194	NM_011203	GAACAGAUAUAAGGACAUA
Plate 3	A08	L-042199-00	J-042199-06	Ptpn12	19248	34328194	NM_011203	GAGAAGAUCCUAUAACAUU
Plate 3	A08	L-042199-00	J-042199-07	Ptpn12	19248	34328194	NM_011203	GGAACACACUCUUGAAUAG
Plate 3	A08	L-042199-00	J-042199-08	Ptpn12	19248	34328194	NM_011203	GAACAAAACUAGCAUUUCA
Plate 3	A09	L-042492-00	J-042492-05	Ptpn13	19249	6755231	NM_011204	ACAAAUAAAUGGCAGCAUA
Plate 3	A09	L-042492-00	J-042492-06	Ptpn13	19249	6755231	NM_011204	GGAUGAUGUUAGUCUGAUA
Plate 3	A09	L-042492-00	J-042492-07	Ptpn13	19249	6755231	NM_011204	CGACAUAUCUGACCUAGUG
Plate 3	A09	L-042492-00	J-042492-08	Ptpn13	19249	6755231	NM_011204	GAGGAAAUAUGGGCUGUAU
Plate 3	A10	L-040086-00	J-040086-05	Ptpn14	19250	6679548	NM_008976	CCACAAAGUUCCGGACAGA
Plate 3	A10	L-040086-00	J-040086-06	Ptpn14	19250	6679548	NM_008976	CCGAGAAGUUGUCCCAUAU
Plate 3	A10	L-040086-00	J-040086-07	Ptpn14	19250	6679548	NM_008976	GUACAUUUCUCGGUUGUUU
Plate 3	A10	L-040086-00	J-040086-08	Ptpn14	19250	6679548	NM_008976	GCUCAAGAACUAUCUAUUC
Plate 3	A11	L-043905-00	J-043905-05	Ptpn18	19253	6755235	NM_011206	GGACAUGGAGAUUACAUCA
Plate 3	A11	L-043905-00	J-043905-06	Ptpn18	19253	6755235	NM_011206	GGUAGCAUAUGAUGAGACA
Plate 3	A11	L-043905-00	J-043905-07	Ptpn18	19253	6755235	NM_011206	AAUCCUCGCUCGUGAGUUC
Plate 3	A11	L-043905-00	J-043905-08	Ptpn18	19253	6755235	NM_011206	GAGGAAGUGUGAACGCUAC
Plate 3	B02	L-040061-00	J-040061-05	Ptpn2	19255	6679552	NM_008977	GAAACGGGAUUCAGUGUGA
Plate 3	B02	L-040061-00	J-040061-06	Ptpn2	19255	6679552	NM_008977	GCACAAAGAAGUUACAUCU
Plate 3	B02	L-040061-00	J-040061-07	Ptpn2	19255	6679552	NM_008977	CCUAAAUGUUCAUGACUUG
Plate 3	B02	L-040061-00	J-040061-08	Ptpn2	19255	6679552	NM_008977	GUAGAUACCUGUCUUGUUC
Plate 3	B03	L-040060-00	J-040060-05	Ptpn21	24000	6755239	NM_011877	GAACAGGGAGUCGCAAUUA
Plate 3	B03	L-040060-00	J-040060-06	Ptpn21	24000	6755239	NM_011877	GGAAGUGACAUAUCCAUUG
Plate 3	B03	L-040060-00	J-040060-07	Ptpn21	24000	6755239	NM_011877	GGAGAGAACCGUUUGGCAU
Plate 3	B03	L-040060-00	J-040060-08	Ptpn21	24000	6755239	NM_011877	GAACAGUAUUGAAAUCGCA
Plate 3	B04	L-055896-00	J-055896-05	Ptpn22	19260	6679554	NM_008979	GAUGAGGAUUCCAGUUAUA
Plate 3	B04	L-055896-00	J-055896-06	Ptpn22	19260	6679554	NM_008979	GAGCUAAACUGCGGGUGUA
Plate 3	B04	L-055896-00	J-055896-07	Ptpn22	19260	6679554	NM_008979	GGAUAUGCGUUGUUACCAA
Plate 3	B04	L-055896-00	J-055896-08	Ptpn22	19260	6679554	NM_008979	UAACGCACCUCUGGAUUUA
Plate 3	B05	L-068352-00	J-068352-01	Ptpn3	545622	82893447	XM_895468	GUACAGUGUUGAUCCAGUU
Plate 3	B05	L-068352-00	J-068352-02	Ptpn3	545622	82893447	XM_895468	UCUCAGAGCACACUCAUGA
Plate 3	B05	L-068352-00	J-068352-03	Ptpn3	545622	82893447	XM_895468	CGAGAGAACUGGCCCUGGU
Plate 3	B05	L-068352-00	J-068352-04	Ptpn3	545622	82893447	XM_895468	CAGAAGAUGAGCUGAGUCA
Plate 3	B06	L-049943-00	J-049943-05	Ptpn4	19258	9910517	NM_019933	GCACGGAAAUUAAUGGAUU
Plate 3	B06	L-049943-00	J-049943-06	Ptpn4	19258	9910517	NM_019933	GAUCAGAAGAUGCCUGUAA
Plate 3	B06	L-049943-00	J-049943-07	Ptpn4	19258	9910517	NM_019933	CCAAACACCUAGUCAAUAC
Plate 3	B06	L-049943-00	J-049943-08	Ptpn4	19258	9910517	NM_019933	GAAAGCGUGUGUAGAACAU
Plate 3	B07	L-046680-00	J-046680-05	Ptpn5	19259	7305424	NM_013643	GAGCGAACGUUGAAGCAUU
Plate 3	B07	L-046680-00	J-046680-06	Ptpn5	19259	7305424	NM_013643	GCGGAAGAAUCGGUACAAA
Plate 3	B07	L-046680-00	J-046680-07	Ptpn5	19259	7305424	NM_013643	CCUCUGAGUUCCUACAUCA
Plate 3	B07	L-046680-00	J-046680-08	Ptpn5	19259	7305424	NM_013643	AGAGUCAGCCCAUGAGUAU
Plate 3	B08	L-041172-00	J-041172-05	Ptpn6	15170	7305132	NM_013545	GGUAAAGAAUCUACACCAA
Plate 3	B08	L-041172-00	J-041172-06	Ptpn6	15170	7305132	NM_013545	AUACAAACUGCGAACAUUA
Plate 3	B08	L-041172-00	J-041172-07	Ptpn6	15170	7305132	NM_013545	AUAUCAAGGUUAUGUGUGA
Plate 3	B08	L-041172-00	J-041172-08	Ptpn6	15170	7305132	NM_013545	AGAUAUGGCACUACCAGUA
Plate 3	B09	L-056850-00	J-056850-05	Ptpn7	320139	31342761	NM_177081	GAGCACAGCUGCCGACCUU
Plate 3	B09	L-056850-00	J-056850-06	Ptpn7	320139	31342761	NM_177081	UGAAAGAGCACCCAGAAUA
Plate 3	B09	L-056850-00	J-056850-07	Ptpn7	320139	31342761	NM_177081	GGAGAAAUGUGUACACUAC
Plate 3	B09	L-056850-00	J-056850-08	Ptpn7	320139	31342761	NM_177081	CAACAGGAAUGCCGUUCAG
Plate 3	B10	L-049539-00	J-049539-05	Ptpn9	56294	61098099	NM_019651	GAGAACACCUAUCGUGACU
Plate 3	B10	L-049539-00	J-049539-06	Ptpn9	56294	61098099	NM_019651	GGCCAUGGACGGUCAAUAA
Plate 3	B10	L-049539-00	J-049539-07	Ptpn9	56294	61098099	NM_019651	UCAGACAGAUUACAUCAAU
Plate 3	B10	L-049539-00	J-049539-08	Ptpn9	56294	61098099	NM_019651	GAAGACAUUCGUCGUGAGA
Plate 3	B11	L-040761-00	J-040761-05	Ptpra	19262	6679556	NM_008980	GAGAAUGGCUGAUGACAAU
Plate 3	B11	L-040761-00	J-040761-06	Ptpra	19262	6679556	NM_008980	GGAACGACAAGAUUAAUUA
Plate 3	B11	L-040761-00	J-040761-07	Ptpra	19262	6679556	NM_008980	UGACUGUUCUGGUGGACUA
Plate 3	B11	L-040761-00	J-040761-08	Ptpra	19262	6679556	NM_008980	GCAGUGGUCUAAUACAUGU
Plate 3	C02	L-045796-00	J-045796-05	Ptprb	19263	23618913	NM_029928	GGUAUGAGGUGCAAUUAUU
Plate 3	C02	L-045796-00	J-045796-06	Ptprb	19263	23618913	NM_029928	ACAACAACAUAUUGCCUUA
Plate 3	C02	L-045796-00	J-045796-07	Ptprb	19263	23618913	NM_029928	ACACAGCAACUGAGUAUAA
Plate 3	C02	L-045796-00	J-045796-08	Ptprb	19263	23618913	NM_029928	GAAGACAGUAUGAGAUAGA
Plate 3	C03	L-040157-00	J-040157-05	Ptprc	19264	6755243	NM_011210	CGAGGGAGAUUCAGUUAUA
Plate 3	C03	L-040157-00	J-040157-06	Ptprc	19264	6755243	NM_011210	CAGAAGGGAUGAAGUAUCA
Plate 3	C03	L-040157-00	J-040157-07	Ptprc	19264	6755243	NM_011210	AAUCUUAUAUCGCGGUGUA
Plate 3	C03	L-040157-00	J-040157-08	Ptprc	19264	6755243	NM_011210	GAACAUUACUGUGAAUUAC
Plate 3	C04	L-051267-00	J-051267-05	Ptprd	19266	62177149	NM_001014288	CUACAGUGUUGCCGGAUUA
Plate 3	C04	L-051267-00	J-051267-06	Ptprd	19266	62177149	NM_001014288	CCAAGGGUAUAGAGUUUAU
Plate 3	C04	L-051267-00	J-051267-07	Ptprd	19266	62177149	NM_001014288	GAAUAUGUCUUCUUUGUGU
Plate 3	C04	L-051267-00	J-051267-08	Ptprd	19266	62177149	NM_001014288	GAAGUCAUAUUCCUUUGUG
Plate 3	C05	L-059080-00	J-059080-05	Ptpre	19267	31543530	NM_011212	GUACGAGACUUUCUGGUUA
Plate 3	C05	L-059080-00	J-059080-06	Ptpre	19267	31543530	NM_011212	GCGGACAGGUACAUUCAUA
Plate 3	C05	L-059080-00	J-059080-07	Ptpre	19267	31543530	NM_011212	UAUCAACGCAUCCUUCAUA
Plate 3	C05	L-059080-00	J-059080-08	Ptpre	19267	31543530	NM_011212	GAAAGCCGAGGGACUCCUA
Plate 3	C06	L-042444-00	J-042444-05	Ptprf	19268	18702312	NM_011213	CGAAUUACGUGGAUGAAGA
Plate 3	C06	L-042444-00	J-042444-06	Ptprf	19268	18702312	NM_011213	GCUUUGAGGUAAUUGAGUU
Plate 3	C06	L-042444-00	J-042444-07	Ptprf	19268	18702312	NM_011213	GGACUUCUGGCGCAUGUUA
Plate 3	C06	L-042444-00	J-042444-08	Ptprf	19268	18702312	NM_011213	GAAUAUGCUUUCCGUGUGU
Plate 3	C07	L-048271-00	J-048271-05	Ptprg	19270	6679558	NM_008981	CAAACUAUGUCGAUGGUUA
Plate 3	C07	L-048271-00	J-048271-06	Ptprg	19270	6679558	NM_008981	GGACGGUGAUCCAGUACCA
Plate 3	C07	L-048271-00	J-048271-07	Ptprg	19270	6679558	NM_008981	CCAGUUCUGUGCUUCAUUA
Plate 3	C07	L-048271-00	J-048271-08	Ptprg	19270	6679558	NM_008981	ACAAUGCUCUUUCAAGCUA
Plate 3	C08	L-050291-00	J-050291-05	Ptprj	19271	31982438	NM_008982	GGACGGAAGUCGCCUAUUU
Plate 3	C08	L-050291-00	J-050291-06	Ptprj	19271	31982438	NM_008982	CCAACUAGUGUGUUAUUAA
Plate 3	C08	L-050291-00	J-050291-07	Ptprj	19271	31982438	NM_008982	AAUCUGACGUUUCCUGUUA
Plate 3	C08	L-050291-00	J-050291-08	Ptprj	19271	31982438	NM_008982	CCAACUCCAUUACCCAGUA
Plate 3	C09	L-048252-00	J-048252-05	Ptprk	19272	6679560	NM_008983	GAAGUAGAGUAUCGAAUGA
Plate 3	C09	L-048252-00	J-048252-06	Ptprk	19272	6679560	NM_008983	GCUAUGAUGUGGCGUUAGA
Plate 3	C09	L-048252-00	J-048252-07	Ptprk	19272	6679560	NM_008983	ACGGAAACAUUAUCGCAUA
Plate 3	C09	L-048252-00	J-048252-08	Ptprk	19272	6679560	NM_008983	GAAUAGACUCUCAGACUAA
Plate 3	C10	L-040428-00	J-040428-05	Ptprm	19274	6679562	NM_008984	AAACAGACCACACGGUUAA
Plate 3	C10	L-040428-00	J-040428-06	Ptprm	19274	6679562	NM_008984	GGUCAAAUCUCGACAAAUC
Plate 3	C10	L-040428-00	J-040428-07	Ptprm	19274	6679562	NM_008984	GCUGGGAGCCGUUUGGAUA
Plate 3	C10	L-040428-00	J-040428-08	Ptprm	19274	6679562	NM_008984	GAACGUCCUCGGAGAACUA
Plate 3	C11	L-048139-00	J-048139-05	Ptprn	19275	6679564	NM_008985	GUGCGGAGCUUCUACCUUA
Plate 3	C11	L-048139-00	J-048139-06	Ptprn	19275	6679564	NM_008985	GGAGUGAAGGAGAUUGAUA
Plate 3	C11	L-048139-00	J-048139-07	Ptprn	19275	6679564	NM_008985	GCUACAGCCUUACCUCUUC
Plate 3	C11	L-048139-00	J-048139-08	Ptprn	19275	6679564	NM_008985	CGAGACAGCGGGAUAAGGA
Plate 3	D02	L-042388-00	J-042388-05	Ptprn2	19276	33859597	NM_011215	CGAGGUCACUCCUGGAUUU
Plate 3	D02	L-042388-00	J-042388-06	Ptprn2	19276	33859597	NM_011215	GAGCCGGACUUACUCCAAA
Plate 3	D02	L-042388-00	J-042388-07	Ptprn2	19276	33859597	NM_011215	GAACAAAUGCUACCGAGGC
Plate 3	D02	L-042388-00	J-042388-08	Ptprn2	19276	33859597	NM_011215	CAAGUUGUCUGGACUAGGC
Plate 3	D03	L-042373-00	J-042373-05	Ptpro	19277	47059068	NM_011216	GAGGGUAGCUGGCGAAUCA
Plate 3	D03	L-042373-00	J-042373-06	Ptpro	19277	47059068	NM_011216	UUACAGAGGUGAACCCUAA
Plate 3	D03	L-042373-00	J-042373-07	Ptpro	19277	47059068	NM_011216	UAUAUUAACCCUUGGAGUA
Plate 3	D03	L-042373-00	J-042373-08	Ptpro	19277	47059068	NM_011216	CCACAUAUCACGGUCUUUA
Plate 3	D04	L-040062-00	J-040062-05	Ptprr	19279	6755247	NM_011217	GCAUAUGACCCGUCUCUUA
Plate 3	D04	L-040062-00	J-040062-06	Ptprr	19279	6755247	NM_011217	GUAACCUGUUUGAUGAUUA
Plate 3	D04	L-040062-00	J-040062-07	Ptprr	19279	6755247	NM_011217	CUUCAUGGCCGGAUCAUAA
Plate 3	D04	L-040062-00	J-040062-08	Ptprr	19279	6755247	NM_011217	GAUCUUCCGCCAAGGAGUA
Plate 3	D05	L-051100-00	J-051100-05	Ptprs	19280	25092608	NM_011218	GAGGAGAAAUCACGGAUCA
Plate 3	D05	L-051100-00	J-051100-06	Ptprs	19280	25092608	NM_011218	GCACACACUUCGCGCUUCA
Plate 3	D05	L-051100-00	J-051100-07	Ptprs	19280	25092608	NM_011218	CGAUGGCGCUCGCAGCAAA
Plate 3	D05	L-051100-00	J-051100-08	Ptprs	19280	25092608	NM_011218	AGGAGAGUGUCAUUAAGUA
Plate 3	D06	L-048432-00	J-048432-05	Ptprt	19281	10946855	NM_021464	GGAGGCUGGUGUUUGAUUA
Plate 3	D06	L-048432-00	J-048432-06	Ptprt	19281	10946855	NM_021464	ACGGAAACAUCAUAUCUUA
Plate 3	D06	L-048432-00	J-048432-07	Ptprt	19281	10946855	NM_021464	CAGGAUGGUUAUCGUAUUG
Plate 3	D06	L-048432-00	J-048432-08	Ptprt	19281	10946855	NM_021464	GAAAGGUCAUCCUGGUUAC
Plate 3	D07	L-056825-00	J-056825-05	Ptpru	19273	6755245	NM_011214	CCGAGUGGCUGACCUUCUA
Plate 3	D07	L-056825-00	J-056825-06	Ptpru	19273	6755245	NM_011214	GAUGAGCGGUUGGGUCUGU
Plate 3	D07	L-056825-00	J-056825-07	Ptpru	19273	6755245	NM_011214	CAAGGGCUACAUAGGCUUA
Plate 3	D07	L-056825-00	J-056825-08	Ptpru	19273	6755245	NM_011214	GCUAUAAUGUCACACGUUG
Plate 3	D08	L-042077-00	J-042077-05	Ptprv	13924	34328114	NM_007955	CAGGGCAGAUGGAAGGUUA
Plate 3	D08	L-042077-00	J-042077-06	Ptprv	13924	34328114	NM_007955	GGACAUACGGUUUCAUUGU
Plate 3	D08	L-042077-00	J-042077-07	Ptprv	13924	34328114	NM_007955	CCCAGGAGUUGAUGCCUUA
Plate 3	D08	L-042077-00	J-042077-08	Ptprv	13924	34328114	NM_007955	CAGGGAUGCCUUUCAGUUA
Plate 3	D09	L-055571-00	J-055571-05	Ptprz1	19283	82802275	XM_920522	CGACUCAACCAGUAUACAA
Plate 3	D09	L-055571-00	J-055571-06	Ptprz1	19283	82802275	XM_920522	GGAGACAACCGAGUCGUUU
Plate 3	D09	L-055571-00	J-055571-07	Ptprz1	19283	82802275	XM_920522	CCGAGGCUAUCACGUAUGA
Plate 3	D09	L-055571-00	J-055571-08	Ptprz1	19283	82802275	XM_920522	GGACUGCAGAAUCCUUAAA
Plate 3	D10	L-043475-00	J-043475-05	Rngtt	24018	6755341	NM_011884	AUACAAGCCUGGUCGAUGU
Plate 3	D10	L-043475-00	J-043475-06	Rngtt	24018	6755341	NM_011884	UCAAGUGCAUCCUUUAGUA
Plate 3	D10	L-043475-00	J-043475-07	Rngtt	24018	6755341	NM_011884	GAUCUUCGCAUGCAUUUAU
Plate 3	D10	L-043475-00	J-043475-08	Rngtt	24018	6755341	NM_011884	GAAAUGUCAUCAGUUCUGU
Plate 3	D11	L-046008-00	J-046008-05	Rwdd2a	69519	21312303	NM_027100	GGUUAGAUGUGACUGGAUU
Plate 3	D11	L-046008-00	J-046008-06	Rwdd2a	69519	21312303	NM_027100	GAUCUAUAGCCACCACAUA
Plate 3	D11	L-046008-00	J-046008-07	Rwdd2a	69519	21312303	NM_027100	GACUAUGGAUUGCGGAAUG
Plate 3	D11	L-046008-00	J-046008-08	Rwdd2a	69519	21312303	NM_027100	GACCAUUGAUUUGCAAGUA
Plate 3	E02	L-045630-00	J-045630-05	Sag	20215	70980544	NM_009118	UACCUACCCUGUUCAGUGA
Plate 3	E02	L-045630-00	J-045630-06	Sag	20215	70980544	NM_009118	UCAAGAAGGUCUCUCGGGA
Plate 3	E02	L-045630-00	J-045630-07	Sag	20215	70980544	NM_009118	GCAAAGAGAUAUAUUUCCA
Plate 3	E02	L-045630-00	J-045630-08	Sag	20215	70980544	NM_009118	AAGAAAGUGUUCAGGAUGA
Plate 3	E03	L-041169-00	J-041169-05	Ssh1	231637	47271412	NM_198109	AGGAAGAACCGUCGCCUAA
Plate 3	E03	L-041169-00	J-041169-06	Ssh1	231637	47271412	NM_198109	GUUUAGAUCACACCAGUAA
Plate 3	E03	L-041169-00	J-041169-07	Ssh1	231637	47271412	NM_198109	UGAGGCAGCUGUCUGAGUA
Plate 3	E03	L-041169-00	J-041169-08	Ssh1	231637	47271412	NM_198109	GGAGUUGACUUUUCCAGUA
Plate 3	E04	L-041487-00	J-041487-05	Ssh2	237860	37674237	NM_177710	GAAAUUGAGUCUCGAGUGA
Plate 3	E04	L-041487-00	J-041487-06	Ssh2	237860	37674237	NM_177710	UAACGAAGACCUAAGUUUA
Plate 3	E04	L-041487-00	J-041487-07	Ssh2	237860	37674237	NM_177710	CGGUAUAUCUUGAAUGUUA
Plate 3	E04	L-041487-00	J-041487-08	Ssh2	237860	37674237	NM_177710	GAAAUUGAGUCCAUUAGUC
Plate 3	E05	L-042756-00	J-042756-05	Ssh3	245857	37674268	NM_198113	GGUCAAAGCCGAAUCUUCA
Plate 3	E05	L-042756-00	J-042756-06	Ssh3	245857	37674268	NM_198113	GGACAGCGUCACUUCUAAA
Plate 3	E05	L-042756-00	J-042756-07	Ssh3	245857	37674268	NM_198113	GUACUAGCCUAUGCCAUGA
Plate 3	E05	L-042756-00	J-042756-08	Ssh3	245857	37674268	NM_198113	CCUGAGCGCUUCACCUAUU
Plate 3	E06	L-040044-00	J-040044-05	Styx	56291	46852142	NM_019637	GCAGGUAUCUCUAGAAGUG
Plate 3	E06	L-040044-00	J-040044-06	Styx	56291	46852142	NM_019637	GGAGUGGACUUACCCUAUG
Plate 3	E06	L-040044-00	J-040044-07	Styx	56291	46852142	NM_019637	GGCAAUUGCUUACGUUAUU
Plate 3	E06	L-040044-00	J-040044-08	Styx	56291	46852142	NM_019637	GCUAGUUUCUUGUCUAUUA
Plate 3	E07	L-048244-00	J-048244-05	Styxl1	76571	15805021	NM_029659	GGGAAUAUCUCACAGACAU
Plate 3	E07	L-048244-00	J-048244-06	Styxl1	76571	15805021	NM_029659	AGUCAAGCCUGCAAUGCUA
Plate 3	E07	L-048244-00	J-048244-07	Styxl1	76571	15805021	NM_029659	GCCAUACCCAGUUGAGAUA
Plate 3	E07	L-048244-00	J-048244-08	Styxl1	76571	15805021	NM_029659	GACAACACCCUAUUUUAUA
Plate 3	E08	L-053808-00	J-053808-05	Synj1	104015	82973376	XM_358889	GGAAAGAGCUAUUAAAUCG
Plate 3	E08	L-053808-00	J-053808-06	Synj1	104015	82973376	XM_358889	CCACUGAGUUUAUAUCAUU
Plate 3	E08	L-053808-00	J-053808-07	Synj1	104015	82973376	XM_358889	CCAAAGUACUGGAUGCAUA
Plate 3	E08	L-053808-00	J-053808-08	Synj1	104015	82973376	XM_358889	GAAGAUAAAAUGUGGGUUA
Plate 3	E09	L-058579-00	J-058579-05	Synj2	20975	21362256	NM_011523	GGAAUUAUGGGACGAUUAU
Plate 3	E09	L-058579-00	J-058579-06	Synj2	20975	21362256	NM_011523	GGAACCAGCUAUUGCAUGU
Plate 3	E09	L-058579-00	J-058579-07	Synj2	20975	21362256	NM_011523	CCACGUUUCUCGCACUAUA
Plate 3	E09	L-058579-00	J-058579-08	Synj2	20975	21362256	NM_011523	GUAAGCAGGUGGUUGUGAA
Plate 3	E10	L-063982-00	J-063982-05	Tns3	319939	83009126	XM_916679	GGUCAUAUCGUCCUACAUG
Plate 3	E10	L-063982-00	J-063982-06	Tns3	319939	83009126	XM_916679	UGGUAAAGGACGCAUUGGA
Plate 3	E10	L-063982-00	J-063982-07	Tns3	319939	83009126	XM_916679	AAUUUCAGCUUUAAUGGAG
Plate 3	E10	L-063982-00	J-063982-08	Tns3	319939	83009126	XM_916679	GGUUUGCAAUGAAGAAGUU
Plate 3	E11	L-050678-00	J-050678-05	Tpte	234129	40549439	NM_199257	GAAACGAAUUGGAUAAUAC
Plate 3	E11	L-050678-00	J-050678-06	Tpte	234129	40549439	NM_199257	GAGCAAUAAUCAAUGUGUU
Plate 3	E11	L-050678-00	J-050678-07	Tpte	234129	40549439	NM_199257	CAAAUGAACAAAUGCAAGU
Plate 3	E11	L-050678-00	J-050678-08	Tpte	234129	40549439	NM_199257	GGAAGUACAAAUCAUAAUG
Plate 3	F02	L-065649-00	J-065649-05	Trio	223435	82956600	XM_898027	GUACAAGCCAAGACGGAAA
Plate 3	F02	L-065649-00	J-065649-06	Trio	223435	82956600	XM_898027	GAACAGAUCGUCAUAUUCA
Plate 3	F02	L-065649-00	J-065649-07	Trio	223435	82956600	XM_898027	CGAAUUAGAGAAAGCUGUA
Plate 3	F02	L-065649-00	J-065649-08	Trio	223435	82956600	XM_898027	GAGAGACGGUUGCACAUGU
Plate 3	F03	L-059671-00	J-059671-05	Zeb2	24136	40254563	NM_015753	GAGCAGACAGGCUUACUUA
Plate 3	F03	L-059671-00	J-059671-06	Zeb2	24136	40254563	NM_015753	GUAAAUGGCCGAAUGAGAA
Plate 3	F03	L-059671-00	J-059671-07	Zeb2	24136	40254563	NM_015753	GCGACACGGCCAUUAUUUA
Plate 3	F03	L-059671-00	J-059671-08	Zeb2	24136	40254563	NM_015753	GCAGGUAACCGCAAGUUCA
Plate 3	F04	L-056487-00	J-056487-05	Zfp367	238673	31342020	NM_175494	GCAAACCGCCAUUGUCCAA
Plate 3	F04	L-056487-00	J-056487-06	Zfp367	238673	31342020	NM_175494	GCAAAGUACUGGGAGAUGA
Plate 3	F04	L-056487-00	J-056487-07	Zfp367	238673	31342020	NM_175494	GGCCAUACCUGUGUGACUA
Plate 3	F04	L-056487-00	J-056487-08	Zfp367	238673	31342020	NM_175494	GCAUUCAUCUAGCAGGAUU
Plate 3	F05	L-046075-00	J-046075-05	Mtmr7	54384	23956089	NM_019433	CGAAUGGGCCUCCCUGAUA
Plate 3	F05	L-046075-00	J-046075-06	Mtmr7	54384	23956089	NM_019433	GGAUUUCCUUCGGACAUAA
Plate 3	F05	L-046075-00	J-046075-07	Mtmr7	54384	23956089	NM_019433	UCAGCGAUGUGAAUAGAGA
Plate 3	F05	L-046075-00	J-046075-08	Mtmr7	54384	23956089	NM_019433	UGACUUCAUUUAUGUCGUG

## Sheet: cherry pick library
LP_159468
G-CUSTOM-922424
Plate	Well	Pool Catalog Number	Duplex Catalog Number	Gene Symbol	GENE ID	Gene Accession	GI Number	Sequence
Plate 1	A02	L-062317-00	J-062317-05	Ptpn23	104831	NM_001081043	124517677	AGCAAAAGGUGGCGCGUUA
Plate 1	A02	L-062317-00	J-062317-06	Ptpn23	104831	NM_001081043	124517677	GCACACACCUAUUGUCGUA
Plate 1	A02	L-062317-00	J-062317-07	Ptpn23	104831	NM_001081043	124517677	CGCCAGAUCCUUACGCUCA
Plate 1	A02	L-062317-00	J-062317-08	Ptpn23	104831	NM_001081043	124517677	GCUCUCAGGACCCGAGUUA
Plate 1	A03	L-041349-00	J-041349-05	Nudt9	74167	NM_028794	27753997	GGACGGGCAUGUUGAGAGA
Plate 1	A03	L-041349-00	J-041349-06	Nudt9	74167	NM_028794	27753997	GGGACGAGAGCGGGAAUAA
Plate 1	A03	L-041349-00	J-041349-07	Nudt9	74167	NM_028794	27753997	CCAAAGAGAAUUCCCACAA
Plate 1	A03	L-041349-00	J-041349-08	Nudt9	74167	NM_028794	27753997	GAAACGAGAUGCCCACUGG
Plate 1	A04	L-063626-01	J-063626-09	Ppp1r13b	21981	NM_011625	45592935	UUAAAGCAGUGUACGGUAA
Plate 1	A04	L-063626-01	J-063626-10	Ppp1r13b	21981	NM_011625	45592935	UUGCCAAGGAACAGCGUUU
Plate 1	A04	L-063626-01	J-063626-11	Ppp1r13b	21981	NM_011625	45592935	CUGACAUGGACAACGGAAA
Plate 1	A04	L-063626-01	J-063626-12	Ppp1r13b	21981	NM_011625	45592935	CAAAGGAGCCCAUUCGGAA
Plate 1	A05	L-049087-01	J-049087-09	Cyct	13067	NM_009989	6753559	CUCAUGAAGUGAAGUAGUA
Plate 1	A05	L-049087-01	J-049087-10	Cyct	13067	NM_009989	6753559	UGGUCGAAAGACAGGACAA
Plate 1	A05	L-049087-01	J-049087-11	Cyct	13067	NM_009989	6753559	CGGAUGCAAACAAGAACAA
Plate 1	A05	L-049087-01	J-049087-12	Cyct	13067	NM_009989	6753559	ACACAAGACAGGUCCAAAU
Plate 1	A06	L-050764-01	J-050764-09	Nt5c1a	230718	XM_112246	51709445	ACCUGUUCAUUGAGCGAUU
Plate 1	A06	L-050764-01	J-050764-10	Nt5c1a	230718	XM_112246	51709445	AGUUGUACCCUGAUAGCGA
Plate 1	A06	L-050764-01	J-050764-11	Nt5c1a	230718	XM_112246	51709445	CCAGAGCCUUGUUCCGAAU
Plate 1	A06	L-050764-01	J-050764-12	Nt5c1a	230718	XM_112246	51709445	UCGAGGAGUACGUGCGAUA
Plate 1	A07	L-061688-01	J-061688-09	Cilp2	68709	XM_978395	94385119	AGGCGGACAAGUACGAGUA
Plate 1	A07	L-061688-01	J-061688-10	Cilp2	68709	XM_978395	94385119	ACGACGACCCUGCGCUCAA
Plate 1	A07	L-061688-01	J-061688-11	Cilp2	68709	XM_978395	94385119	GAGUGUGGCUGUCGCAAGU
Plate 1	A07	L-061688-01	J-061688-12	Cilp2	68709	XM_978395	94385119	GCGAAAGGGUGCACGCCAA
Plate 1	A08	L-040159-01	J-040159-09	Inpp5k	19062	NM_008916	50263040	GAGACAUGAACUUUCGAAU
Plate 1	A08	L-040159-01	J-040159-10	Inpp5k	19062	NM_008916	50263040	GUGCAGGAGAGUAUAACGA
Plate 1	A08	L-040159-01	J-040159-11	Inpp5k	19062	NM_008916	50263040	ACAGGAACACACCGGGUUA
Plate 1	A08	L-040159-01	J-040159-12	Inpp5k	19062	NM_008916	50263040	CUGUAAUGCUCACGUCCAU
Plate 1	A09	L-055486-01	J-055486-09	Pon3	269823	NM_173006	27370509	CGUAGGCUGUAUCGGCUUA
Plate 1	A09	L-055486-01	J-055486-10	Pon3	269823	NM_173006	27370509	GGUCAGAAGUACUACGCAU
Plate 1	A09	L-055486-01	J-055486-11	Pon3	269823	NM_173006	27370509	GCACACUGUAUGCGAACAA
Plate 1	A09	L-055486-01	J-055486-12	Pon3	269823	NM_173006	27370509	CAGCGUUUGCACCGGACAA
Plate 1	A10	L-057665-01	J-057665-09	Nudt4	71207	NM_027722	31541993	AGAAUUAUGUCACGGUCCA
Plate 1	A10	L-057665-01	J-057665-10	Nudt4	71207	NM_027722	31541993	UCAACUGGUUAUUGGGUAU
Plate 1	A10	L-057665-01	J-057665-11	Nudt4	71207	NM_027722	31541993	AGUAUAAGAUAGAGGGUUG
Plate 1	A10	L-057665-01	J-057665-12	Nudt4	71207	NM_027722	31541993	AAUCAAGACCGGAAGCACA
Plate 1	A11	L-059166-01	J-059166-09	Nt5e	23959	NM_011851	31543352	GAUAAACUAAAGACGCUAA
Plate 1	A11	L-059166-01	J-059166-10	Nt5e	23959	NM_011851	31543352	UGUACGAUAUUAACCGAAA
Plate 1	A11	L-059166-01	J-059166-11	Nt5e	23959	NM_011851	31543352	UUUCCAAUUCUGAGCGCAA
Plate 1	A11	L-059166-01	J-059166-12	Nt5e	23959	NM_011851	31543352	CUUAUUAACUCCUGUGCGA
Plate 1	B02	L-063177-00	J-063177-05	Ppp1r12a	17931	NM_027892	95772122	GAACGAGACUUGCGUAUGU
Plate 1	B02	L-063177-00	J-063177-06	Ppp1r12a	17931	NM_027892	95772122	CCAUAGAAGUUGCUCCUUU
Plate 1	B02	L-063177-00	J-063177-07	Ppp1r12a	17931	NM_027892	95772122	GCCAGUACAUCUGACAUUG
Plate 1	B02	L-063177-00	J-063177-08	Ppp1r12a	17931	NM_027892	95772122	GAACAGAGAGUCUUCAAGU
Plate 1	B03	L-058581-01	J-058581-09	Bpgm	12183	NM_007563	31542234	GAUCAGAGGCGCAUCGAAU
Plate 1	B03	L-058581-01	J-058581-10	Bpgm	12183	NM_007563	31542234	GAAAGGAUUGCUCCGGAAA
Plate 1	B03	L-058581-01	J-058581-11	Bpgm	12183	NM_007563	31542234	AGACAUAGUACUUACGAUA
Plate 1	B03	L-058581-01	J-058581-12	Bpgm	12183	NM_007563	31542234	AAAGCAAGUCCUCGAUAUU
Plate 1	B04	L-050996-01	J-050996-09	Lpin3	64899	NM_022883	12584971	ACAGGGAGGUAAUCGAGAA
Plate 1	B04	L-050996-01	J-050996-10	Lpin3	64899	NM_022883	12584971	CGGCCUGAGUUCUCGUUGA
Plate 1	B04	L-050996-01	J-050996-11	Lpin3	64899	NM_022883	12584971	CAGGCUAUGUCCCGACCUA
Plate 1	B04	L-050996-01	J-050996-12	Lpin3	64899	NM_022883	12584971	AAAGUAUGGCUGAGGCGAU
Plate 1	B05	L-055393-01	J-055393-09	Ppm1j	71887	NM_027982	29611651	UGUAUGAUCUGACGCAGUA
Plate 1	B05	L-055393-01	J-055393-10	Ppm1j	71887	NM_027982	29611651	GGCCAUCAUUGUCCGAAAU
Plate 1	B05	L-055393-01	J-055393-11	Ppm1j	71887	NM_027982	29611651	CGGAGGAGCAGGAGCGUUA
Plate 1	B05	L-055393-01	J-055393-12	Ppm1j	71887	NM_027982	29611651	CCAGAUCUGCCCAACGCUA
Plate 1	B06	L-050338-01	J-050338-09	Ppp3r2	19059	NM_001004025	51591898	GAAGAUACAGGCUGACGUA
Plate 1	B06	L-050338-01	J-050338-10	Ppp3r2	19059	NM_001004025	51591898	ACAAGAAAUUGGUCGUGUU
Plate 1	B06	L-050338-01	J-050338-11	Ppp3r2	19059	NM_001004025	51591898	GGACAUGAACCUGGUAAGA
Plate 1	B06	L-050338-01	J-050338-12	Ppp3r2	19059	NM_001004025	51591898	GGAUGGCGAUGGCCGGAUA
Plate 1	B07	L-050513-01	J-050513-09	Mtmr14	97287	NM_026849	39930426	UAUAUGGACGCUCGGGAUA
Plate 1	B07	L-050513-01	J-050513-10	Mtmr14	97287	NM_026849	39930426	GUUGAGACACAAAGAUCGA
Plate 1	B07	L-050513-01	J-050513-11	Mtmr14	97287	NM_026849	39930426	GAGAAUCACCUGCGCUGAA
Plate 1	B07	L-050513-01	J-050513-12	Mtmr14	97287	NM_026849	39930426	GGACAAAGCCCAGCGCUAU
Plate 1	B08	L-065326-01	J-065326-09	Ppfia2	327814	NM_177373	40789297	CCAAAUGAAAGAACGCUUA
Plate 1	B08	L-065326-01	J-065326-10	Ppfia2	327814	NM_177373	40789297	GCAAUUGGACUUCGGGAAU
Plate 1	B08	L-065326-01	J-065326-11	Ppfia2	327814	NM_177373	40789297	CUAAGGAAACAUCGGAGAA
Plate 1	B08	L-065326-01	J-065326-12	Ppfia2	327814	NM_177373	40789297	AUGCAGAGCCAACGUGAAA
Plate 1	B09	L-040913-01	J-040913-09	Lpin1	14245	NM_172950	68510036	GCGAAGUGGUCGAUCACGU
Plate 1	B09	L-040913-01	J-040913-10	Lpin1	14245	NM_172950	68510036	CCAGGAAGGAUGCCGCUAA
Plate 1	B09	L-040913-01	J-040913-11	Lpin1	14245	NM_172950	68510036	AGUAAGGCCCAGACGGAAA
Plate 1	B09	L-040913-01	J-040913-12	Lpin1	14245	NM_172950	68510036	CCGCACAGUCGUCGAGCAA
Plate 1	B10	L-052556-01	J-052556-09	Pp2d1	110332	NM_173449	27734091	CCUGGAAAGCGGAGCCGAA
Plate 1	B10	L-052556-01	J-052556-10	Pp2d1	110332	NM_173449	27734091	GGAUAGGCUUCUACGGCUU
Plate 1	B10	L-052556-01	J-052556-11	Pp2d1	110332	NM_173449	27734091	UGGCGAGACUUCUACGUAU
Plate 1	B10	L-052556-01	J-052556-12	Pp2d1	110332	NM_173449	27734091	GAUCAUAUCUGGAGUACUA
Plate 1	B11	L-066090-01	J-066090-05	Ppfia3	76787	NM_029741	58037460	GAACGUUCCCUGCGAAUGA
Plate 1	B11	L-066090-01	J-066090-06	Ppfia3	76787	NM_029741	58037460	CGGGAAAGAUUGCGGAUGG
Plate 1	B11	L-066090-01	J-066090-07	Ppfia3	76787	NM_029741	58037460	AGCUGAAGGCGGAGCGAAA
Plate 1	B11	L-066090-01	J-066090-08	Ppfia3	76787	NM_029741	58037460	GGAUGAAACCUUCGACUAC
Plate 1	C02	L-040807-00	J-040807-05	Eif2ak2	19106	NM_011163	30578404	GGAAAGAGAUACGCUAUUA
Plate 1	C02	L-040807-00	J-040807-06	Eif2ak2	19106	NM_011163	30578404	GGACUUAUAUGAACAAAUC
Plate 1	C02	L-040807-00	J-040807-07	Eif2ak2	19106	NM_011163	30578404	CGACUUCUCUAAUGAUAUA
Plate 1	C02	L-040807-00	J-040807-08	Eif2ak2	19106	NM_011163	30578404	UGAUACAAGUCGAUACAAA
Plate 1	C03	L-062108-01	J-062108-09	G6pc	14377	NM_008061	31982352	CUUGCUAUCUUUCGAGGAA
Plate 1	C03	L-062108-01	J-062108-10	G6pc	14377	NM_008061	31982352	ACGUAUGGAUUCCGGUGUU
Plate 1	C03	L-062108-01	J-062108-11	G6pc	14377	NM_008061	31982352	GGAUUCUACCUGCUACUAA
Plate 1	C03	L-062108-01	J-062108-12	G6pc	14377	NM_008061	31982352	UGUUUUAUGUAUCGAGCAA
Plate 1	C04	L-049789-01	J-049789-09	Ppp1r3a	140491	NM_080464	17978279	CCUUAAAUGAUCAGCGUAA
Plate 1	C04	L-049789-01	J-049789-10	Ppp1r3a	140491	NM_080464	17978279	CAACAAGAAGCAUGACGAA
Plate 1	C04	L-049789-01	J-049789-11	Ppp1r3a	140491	NM_080464	17978279	UGUAACAUCUAUAGACGAA
Plate 1	C04	L-049789-01	J-049789-12	Ppp1r3a	140491	NM_080464	17978279	GGUAAAAUCACGCAGUAAA
Plate 1	C05	L-065306-01	J-065306-09	G6pc2	14378	NM_021331	10946643	UGAUCUGGGUAGCGGUCAU
Plate 1	C05	L-065306-01	J-065306-10	G6pc2	14378	NM_021331	10946643	CAUAUGAGAGAUGGUAUAA
Plate 1	C05	L-065306-01	J-065306-11	G6pc2	14378	NM_021331	10946643	AAAACUGACAAUACGGUAA
Plate 1	C05	L-065306-01	J-065306-12	G6pc2	14378	NM_021331	10946643	CAGGAGGACUACCGGACUU
Plate 1	C06	L-052829-00	J-052829-05	Atp1a1	11928	NM_144900	21450276	AGAGGAAGGUCGUCUGAUU
Plate 1	C06	L-052829-00	J-052829-06	Atp1a1	11928	NM_144900	21450276	GUAUGAGCCUGCCGCUGUA
Plate 1	C06	L-052829-00	J-052829-07	Atp1a1	11928	NM_144900	21450276	GCCAAACGAUGAUCUGUAC
Plate 1	C06	L-052829-00	J-052829-08	Atp1a1	11928	NM_144900	21450276	GCUUACACCCUAACCAGUA
Plate 1	C07	L-054149-01	J-054149-09	Pxylp1	235534	NM_153420	23510308	CUAUAGAAAUACUCGGUUU
Plate 1	C07	L-054149-01	J-054149-10	Pxylp1	235534	NM_153420	23510308	GGUGGUGUGGCGACGCAUA
Plate 1	C07	L-054149-01	J-054149-11	Pxylp1	235534	NM_153420	23510308	GUACAAAAUAGCCGGUUCA
Plate 1	C07	L-054149-01	J-054149-12	Pxylp1	235534	NM_153420	23510308	CUUCUUAAUCUCCGACAUU
Plate 1	C08	L-041844-01	J-041844-09	Pgp	67078	NM_025954	40254506	UCACCAAGGCCGUGCGGUA
Plate 1	C08	L-041844-01	J-041844-10	Pgp	67078	NM_025954	40254506	CCAAGUUGCUGCUGGCCGA
Plate 1	C08	L-041844-01	J-041844-11	Pgp	67078	NM_025954	40254506	AGGCGGACAUCAUCGGGAA
Plate 1	C08	L-041844-01	J-041844-12	Pgp	67078	NM_025954	40254506	GCGGAGAAGCUAAGGCGCU
Plate 1	C09	L-060677-01	J-060677-09	Nudt5	53893	NM_016918	31560435	CUUUGAACUCCGAGCGAUU
Plate 1	C09	L-060677-01	J-060677-10	Nudt5	53893	NM_016918	31560435	CAAAGGUGAAGUUGCGGAA
Plate 1	C09	L-060677-01	J-060677-11	Nudt5	53893	NM_016918	31560435	GUUCAUCGAAGACGGAGAA
Plate 1	C09	L-060677-01	J-060677-12	Nudt5	53893	NM_016918	31560435	GCUGAUGCCGUGUCGGUCA
Plate 1	C10	L-048609-01	J-048609-09	Ppfibp2	19024	NM_008905	6679434	UGUCAGUGCUCCCGUAUUA
Plate 1	C10	L-048609-01	J-048609-10	Ppfibp2	19024	NM_008905	6679434	GGAUAAGGACCGUCGGAUA
Plate 1	C10	L-048609-01	J-048609-11	Ppfibp2	19024	NM_008905	6679434	GCGACCAUGCAGAGCGAGA
Plate 1	C10	L-048609-01	J-048609-12	Ppfibp2	19024	NM_008905	6679434	AUGCAGAAAUUGAGCGUCU
Plate 1	C11	L-040881-01	J-040881-09	Nanp	67311	NM_026086	13385585	GUGGAAAUCUACACGCUUA
Plate 1	C11	L-040881-01	J-040881-10	Nanp	67311	NM_026086	13385585	GGACUGAAAGCUACGGUCU
Plate 1	C11	L-040881-01	J-040881-11	Nanp	67311	NM_026086	13385585	AAUCAUACAAAUCGAGACA
Plate 1	C11	L-040881-01	J-040881-12	Nanp	67311	NM_026086	13385585	CAUUGUUAUUGGCGGAGAA
Plate 1	D02	L-049719-01	J-049719-09	Pgam2	56012	NM_018870	9256623	GUGAAGAUCUGGAGGCGUU
Plate 1	D02	L-049719-01	J-049719-10	Pgam2	56012	NM_018870	9256623	CGGUGAGAGCUUAUGGAAC
Plate 1	D02	L-049719-01	J-049719-11	Pgam2	56012	NM_018870	9256623	GGAGAUCGCACCUAAGAUU
Plate 1	D02	L-049719-01	J-049719-12	Pgam2	56012	NM_018870	9256623	CACCCAUGGAUGAGAAACA
Plate 1	D03	L-040241-01	J-040241-09	Hacd2	70757	NM_023587	84872190	CCAAAGUGCGCACGGCAAA
Plate 1	D03	L-040241-01	J-040241-10	Hacd2	70757	NM_023587	84872190	AAGUUUAGAUUGUGCUCGA
Plate 1	D03	L-040241-01	J-040241-11	Hacd2	70757	NM_023587	84872190	GAAAGCAAGGUUCGGAUGA
Plate 1	D03	L-040241-01	J-040241-12	Hacd2	70757	NM_023587	84872190	CAGGUGAUGUCAAGAGUUU
Plate 1	D04	L-057964-01	J-057964-09	Dot1l	208266	NM_199322	40556380	GCAAACAUCACUACGGAGU
Plate 1	D04	L-057964-01	J-057964-10	Dot1l	208266	NM_199322	40556380	CCAAUGGACUUCUGCGGCA
Plate 1	D04	L-057964-01	J-057964-11	Dot1l	208266	NM_199322	40556380	CGAAGACAGCAGCGAGAGA
Plate 1	D04	L-057964-01	J-057964-12	Dot1l	208266	NM_199322	40556380	AGAACUAUGUCCUGAUCGA
Plate 1	D05	L-041479-00	J-041479-05	Aptx	66408	NM_001025445	70887796	GCAGAGUGACUGUUAAAGA
Plate 1	D05	L-041479-00	J-041479-06	Aptx	66408	NM_001025445	70887796	AAACUGCGCUUCCGAUUGG
Plate 1	D05	L-041479-00	J-041479-07	Aptx	66408	NM_001025445	70887796	UCAAACAUAUGCACGCUGU
Plate 1	D05	L-041479-00	J-041479-08	Aptx	66408	NM_001025445	70887796	GCAGAGAGCCCUAACCUAA
Plate 1	D06	L-060778-01	J-060778-09	Ppp1r1a	58200	NM_021391	31560322	GUCAAUGUCUCCACGGCAA
Plate 1	D06	L-060778-01	J-060778-10	Ppp1r1a	58200	NM_021391	31560322	GACAACAGCCCACGGAAGA
Plate 1	D06	L-060778-01	J-060778-11	Ppp1r1a	58200	NM_021391	31560322	AAAUAGAUGAAGACCGGAU
Plate 1	D06	L-060778-01	J-060778-12	Ppp1r1a	58200	NM_021391	31560322	GACACUGGAUGUUUCUUAA
Plate 1	D07	L-042804-01	J-042804-09	Sirpa	19261	NM_007547	6671639	GAACACUUUCCUCGAGUUA
Plate 1	D07	L-042804-01	J-042804-10	Sirpa	19261	NM_007547	6671639	UGGAAACGUAUCACGGAAU
Plate 1	D07	L-042804-01	J-042804-11	Sirpa	19261	NM_007547	6671639	CGGAUGGGACCUAUAAUUA
Plate 1	D07	L-042804-01	J-042804-12	Sirpa	19261	NM_007547	6671639	CCGUGAACCCUAGUGGAAA
Plate 1	D08	L-059435-01	J-059435-09	Lpin2	64898	NM_022882	31543128	CCUCAGAUUUCAUCGCUAU
Plate 1	D08	L-059435-01	J-059435-10	Lpin2	64898	NM_022882	31543128	GGUAAAGACUGGACGCAUC
Plate 1	D08	L-059435-01	J-059435-11	Lpin2	64898	NM_022882	31543128	GGAACAAAUCAUCGUAUCA
Plate 1	D08	L-059435-01	J-059435-12	Lpin2	64898	NM_022882	31543128	CCAAGGACAGCUACGAUUA
Plate 1	D09	L-051500-01	J-051500-09	Ppp4r1	70351	NM_146081	22164781	UAACAUAAGUCACGACACU
Plate 1	D09	L-051500-01	J-051500-10	Ppp4r1	70351	NM_146081	22164781	GUGAAUAGUUCUUGGCGUG
Plate 1	D09	L-051500-01	J-051500-11	Ppp4r1	70351	NM_146081	22164781	AGGAAAUUUCUUAGCACGA
Plate 1	D09	L-051500-01	J-051500-12	Ppp4r1	70351	NM_146081	22164781	CCAUGGAGGUGCAGACGUA
Plate 1	D10	L-167233-00	J-167233-05	Sgpp2	433323	NM_001004173	119709820	ACUAUUACCUGUUCCGGUU
Plate 1	D10	L-167233-00	J-167233-06	Sgpp2	433323	NM_001004173	119709820	GGAUAUCCUGGGUGGCGUU
Plate 1	D10	L-167233-00	J-167233-07	Sgpp2	433323	NM_001004173	119709820	GGACUUGGGACACGGUCUU
Plate 1	D10	L-167233-00	J-167233-08	Sgpp2	433323	NM_001004173	119709820	GGAGAGAAUAAGCGGGUUA
Plate 1	D11	L-048148-00	J-048148-05	Nudt11	58242	NM_021431	72384358	AAAGGUAUCACUUGGUAUA
Plate 1	D11	L-048148-00	J-048148-06	Nudt11	58242	NM_021431	72384358	UGAUAUGGCUGGUGGUUGU
Plate 1	D11	L-048148-00	J-048148-07	Nudt11	58242	NM_021431	72384358	UGUAUUCGGUGUUGCAGAA
Plate 1	D11	L-048148-00	J-048148-08	Nudt11	58242	NM_021431	72384358	AGAAUUAGUCCUUCACCUA
Plate 1	E02	L-047976-01	J-047976-09	Enoph1	67870	NM_026421	21312749	CCGCCGAAGUCACCGUAAU
Plate 1	E02	L-047976-01	J-047976-10	Enoph1	67870	NM_026421	21312749	GAGGAAACAGGCCGAGGAA
Plate 1	E02	L-047976-01	J-047976-11	Enoph1	67870	NM_026421	21312749	GCAGAUGUCCCAUGACCGA
Plate 1	E02	L-047976-01	J-047976-12	Enoph1	67870	NM_026421	21312749	ACUAAGGACUCACGGCCCA
Plate 1	E03	L-061029-01	J-061029-09	Nt5c2	76952	NM_029810	31560043	CCAGCCAAGUGAUGCGCUA
Plate 1	E03	L-061029-01	J-061029-10	Nt5c2	76952	NM_029810	31560043	GGAUGUACGAAGGUAGUAA
Plate 1	E03	L-061029-01	J-061029-11	Nt5c2	76952	NM_029810	31560043	GCACGUCAGUGGAUUUCAA
Plate 1	E03	L-061029-01	J-061029-12	Nt5c2	76952	NM_029810	31560043	GUACAAGUCUCCAGAAUAU
Plate 1	E04	L-065994-01	J-065994-05	Plpp6	74411	NM_028922	77861907	GCCCUGGUGUCGCGGUUUA
Plate 1	E04	L-065994-01	J-065994-06	Plpp6	74411	NM_028922	77861907	GGAACAAGUCCUUCGAUAA
Plate 1	E04	L-065994-01	J-065994-07	Plpp6	74411	NM_028922	77861907	ACUCGAGGAUGCUGACCUA
Plate 1	E04	L-065994-01	J-065994-08	Plpp6	74411	NM_028922	77861907	GGGCUAUGGUCUAAUGUUC
Plate 1	E05	L-062085-01	J-062085-09	Ephx2	13850	NM_007940	31982392	AGUUUGAACACGCCGUUUA
Plate 1	E05	L-062085-01	J-062085-10	Ephx2	13850	NM_007940	31982392	GUAAAGGGUUGGGACGAAA
Plate 1	E05	L-062085-01	J-062085-11	Ephx2	13850	NM_007940	31982392	GUGCGUACCAGACGGAAUU
Plate 1	E05	L-062085-01	J-062085-12	Ephx2	13850	NM_007940	31982392	CCAUGAAAGUUAUCCGAUC
Plate 1	E06	L-040367-01	J-040367-09	Pgam1	18648	NM_023418	12963668	GGUGCAGGUUCUCGGACCA
Plate 1	E06	L-040367-01	J-040367-10	Pgam1	18648	NM_023418	12963668	GGGCGUAACAACUAAGUCU
Plate 1	E06	L-040367-01	J-040367-11	Pgam1	18648	NM_023418	12963668	ACACUAUGGCGGUCUGACA
Plate 1	E06	L-040367-01	J-040367-12	Pgam1	18648	NM_023418	12963668	GCUAGUGACAUUUGAAACA
Plate 1	E07	L-060388-00	J-060388-05	Pfkl	18641	NM_008826	31560652	CCACAGAGUUCCUAUACAA
Plate 1	E07	L-060388-00	J-060388-06	Pfkl	18641	NM_008826	31560652	GACAAGGGUUUCUGAGCUU
Plate 1	E07	L-060388-00	J-060388-07	Pfkl	18641	NM_008826	31560652	UGUAAGGCCUUCACUACGA
Plate 1	E07	L-060388-00	J-060388-08	Pfkl	18641	NM_008826	31560652	GAACGAGAAGUGUCACGAA
Plate 1	E08	L-062277-01	J-062277-09	Pald1	27355	NM_013753	7305364	GCUAUUUCUUGGUGCGUGA
Plate 1	E08	L-062277-01	J-062277-10	Pald1	27355	NM_013753	7305364	GGCCUUACCUACUGCCGUA
Plate 1	E08	L-062277-01	J-062277-11	Pald1	27355	NM_013753	7305364	GAGAUAAUGUGUACCACGU
Plate 1	E08	L-062277-01	J-062277-12	Pald1	27355	NM_013753	7305364	UGCAGUACCUGGAGCGCUA
Plate 1	E09	L-040160-01	J-040160-09	Sacm1l	83493	NM_030692	13507621	CCAAACAGUAUGCGGGAAC
Plate 1	E09	L-040160-01	J-040160-10	Sacm1l	83493	NM_030692	13507621	AGACAGAACGAAUGUGAUA
Plate 1	E09	L-040160-01	J-040160-11	Sacm1l	83493	NM_030692	13507621	GCUUAUGGCUGGUGACACU
Plate 1	E09	L-040160-01	J-040160-12	Sacm1l	83493	NM_030692	13507621	CCGAAGGAGUUGUUUCAGA
Plate 1	E10	L-049501-01	J-049501-09	Nudt3	56409	NM_019837	9789932	GUAAAUAAGCGGCGUAGAA
Plate 1	E10	L-049501-01	J-049501-10	Nudt3	56409	NM_019837	9789932	UUGCCUAUGUUGAAACGUA
Plate 1	E10	L-049501-01	J-049501-11	Nudt3	56409	NM_019837	9789932	UGUGGUGGUUAGUCGGGAA
Plate 1	E10	L-049501-01	J-049501-12	Nudt3	56409	NM_019837	9789932	ACUGGGAGGACUCGGUGAA
Plate 1	E11	L-054622-01	J-054622-09	Nudt15	214254	NM_172527	27369729	GAAAAGGAAAGGAUCGUUU
Plate 1	E11	L-054622-01	J-054622-10	Nudt15	214254	NM_172527	27369729	UUGUUGAGAAGGAGAAUUA
Plate 1	E11	L-054622-01	J-054622-11	Nudt15	214254	NM_172527	27369729	CCAUAUUAAUGAAAGGAGA
Plate 1	E11	L-054622-01	J-054622-12	Nudt15	214254	NM_172527	27369729	GGAAGAAUGCGCUCAGAGA
Plate 1	F02	L-048387-01	J-048387-09	Timm50	66525	NM_025616	22094988	GCAUUCAAACAGCGGCAGA
Plate 1	F02	L-048387-01	J-048387-10	Timm50	66525	NM_025616	22094988	GCACUAUGCUCUAGAGGAU
Plate 1	F02	L-048387-01	J-048387-11	Timm50	66525	NM_025616	22094988	CGAGCAGGUCACUGAAAUU
Plate 1	F02	L-048387-01	J-048387-12	Timm50	66525	NM_025616	22094988	GAGACUGGCAUGACUGCAU
Plate 1	F03	L-059566-01	J-059566-09	Ppip5k1	327655	NM_178795	34328430	GAGCGUGACUUUCGACAAA
Plate 1	F03	L-059566-01	J-059566-10	Ppip5k1	327655	NM_178795	34328430	GUGGAUAUAAGACGGGAAA
Plate 1	F03	L-059566-01	J-059566-11	Ppip5k1	327655	NM_178795	34328430	AGGCUUUCCUCUCGACAAA
Plate 1	F03	L-059566-01	J-059566-12	Ppip5k1	327655	NM_178795	34328430	GGAGGGAGGUGUACCGGAU
Plate 1	F04	L-056730-01	J-056730-09	Ppm1h	319468	NM_176919	31342387	GCGAGAGGAGUGCGUAUAA
Plate 1	F04	L-056730-01	J-056730-10	Ppm1h	319468	NM_176919	31342387	GUAGGAAUAGCUCGGCAAA
Plate 1	F04	L-056730-01	J-056730-11	Ppm1h	319468	NM_176919	31342387	CAACGAAGAAGUAGCGGAA
Plate 1	F04	L-056730-01	J-056730-12	Ppm1h	319468	NM_176919	31342387	CAGCUACUACACCGAGAAA
Plate 1	F05	L-057870-01	J-057870-09	Entpd3	215446	NM_178676	31341026	GAACCACUGUCUACGUGUA
Plate 1	F05	L-057870-01	J-057870-10	Entpd3	215446	NM_178676	31341026	CCAGAUUUGAUGAGACGUA
Plate 1	F05	L-057870-01	J-057870-11	Entpd3	215446	NM_178676	31341026	CUACACAGCCAGUGCGCUA
Plate 1	F05	L-057870-01	J-057870-12	Entpd3	215446	NM_178676	31341026	GCGUGUAUUUGUUAACUUA
Plate 1	F06	L-043592-01	J-043592-09	Alpi	76768	XM_978067	94365349	GAGUGCAGCUGCUCGAUUA
Plate 1	F06	L-043592-01	J-043592-10	Alpi	76768	XM_978067	94365349	GAAAUAUGAUGCCAACCGA
Plate 1	F06	L-043592-01	J-043592-11	Alpi	76768	XM_978067	94365349	AAUGAGAAGGACACGCUAA
Plate 1	F06	L-043592-01	J-043592-12	Alpi	76768	XM_978067	94365349	GAUCAGAACCUGGUGCAAA
Plate 1	F07	L-055606-01	J-055606-09	Ppp2r2c	269643	NM_172994	42475972	GGGAUUACCUCACGGUCAA
Plate 1	F07	L-055606-01	J-055606-10	Ppp2r2c	269643	NM_172994	42475972	GCAGCUGCCUUGUGCGACA
Plate 1	F07	L-055606-01	J-055606-11	Ppp2r2c	269643	NM_172994	42475972	CCCAGUUACAGGCGGAUAA
Plate 1	F07	L-055606-01	J-055606-12	Ppp2r2c	269643	NM_172994	42475972	CCUACCAGGUCCACGACUA
Plate 1	F08	L-048839-00	J-048839-05	Pnkp	59047	NM_021549	10946987	CAACUUCUGUGCUACAAUA
Plate 1	F08	L-048839-00	J-048839-06	Pnkp	59047	NM_021549	10946987	GGAAGCGAGUCGUGAUUGA
Plate 1	F08	L-048839-00	J-048839-07	Pnkp	59047	NM_021549	10946987	GAAACCAAGUGGAGCUGAU
Plate 1	F08	L-048839-00	J-048839-08	Pnkp	59047	NM_021549	10946987	GAGAUUCCAUUCCGGUUAC
Plate 1	F09	L-064472-01	J-064472-09	Ppp1r15b	108954	NM_133819	27597066	GUUCAGAGCUUAGGUAAUU
Plate 1	F09	L-064472-01	J-064472-10	Ppp1r15b	108954	NM_133819	27597066	CGGGCAGAGAUGUCGGCAA
Plate 1	F09	L-064472-01	J-064472-11	Ppp1r15b	108954	NM_133819	27597066	AGAAACACCAACUCCGAUA
Plate 1	F09	L-064472-01	J-064472-12	Ppp1r15b	108954	NM_133819	27597066	GCGAGGAACCUGAGGACGA
Plate 1	F10	L-049344-01	J-049344-09	Cmas	12764	NM_009908	22208853	GAAGUCAGUGUGUCCGAUA
Plate 1	F10	L-049344-01	J-049344-10	Cmas	12764	NM_009908	22208853	GCACAGGUCCAUCGAAGAA
Plate 1	F10	L-049344-01	J-049344-11	Cmas	12764	NM_009908	22208853	UCAGAAAGGAGUUCGUGAA
Plate 1	F10	L-049344-01	J-049344-12	Cmas	12764	NM_009908	22208853	AGCAAUGAGUCUGGUAAGA
Plate 1	F11	L-064106-01	J-064106-09	Plpp7	227721	NM_145521	31981805	CUAGAUACUUCUCCGAAAA
Plate 1	F11	L-064106-01	J-064106-10	Plpp7	227721	NM_145521	31981805	GAACAAGAUGGCCGUAGGA
Plate 1	F11	L-064106-01	J-064106-11	Plpp7	227721	NM_145521	31981805	UAGCUCAGCAUCUCCGAAA
Plate 1	F11	L-064106-01	J-064106-12	Plpp7	227721	NM_145521	31981805	UCACCGACGGCUUAGGGUA
Plate 1	G02	L-063782-01	J-063782-09	Set	56086	NM_023871	31981369	CGCUCAAGUCAAACGCAAA
Plate 1	G02	L-063782-01	J-063782-10	Set	56086	NM_023871	31981369	GAGUUGACAUUCUGUUGUA
Plate 1	G02	L-063782-01	J-063782-11	Set	56086	NM_023871	31981369	GGGUAUAGACGGUGAGCAA
Plate 1	G02	L-063782-01	J-063782-12	Set	56086	NM_023871	31981369	AGACAUCCUUGCAAUUUAA
Plate 1	G03	L-058170-02	J-058170-09	Sec16a	227648	NM_153125	124378049	CCAAAGAAAAUAUGCGGCA
Plate 1	G03	L-058170-02	J-058170-10	Sec16a	227648	NM_153125	124378049	CAAGAGGAGUUUGGCGAGA
Plate 1	G03	L-058170-02	J-058170-11	Sec16a	227648	NM_153125	124378049	AGAACAUGGAAUUAGUACA
Plate 1	G03	L-058170-02	J-058170-12	Sec16a	227648	NM_153125	124378049	GGACGGAGGCUUAUGAGUA
Plate 1	G04	L-043879-01	J-043879-09	Nt5c	50773	NM_015807	7657030	GAUCAUUGAGAGCAAGCGA
Plate 1	G04	L-043879-01	J-043879-10	Nt5c	50773	NM_015807	7657030	GAGUUUGUGGAGCGGAUUA
Plate 1	G04	L-043879-01	J-043879-11	Nt5c	50773	NM_015807	7657030	UGCGAGAGAUGAACGACAU
Plate 1	G04	L-043879-01	J-043879-12	Nt5c	50773	NM_015807	7657030	ACCGCUGGGUGGAGCAGAA
Plate 1	G05	L-058549-01	J-058549-09	Sgpp1	81535	NM_030750	31543695	UCUUCUACAACUCGGAAUA
Plate 1	G05	L-058549-01	J-058549-10	Sgpp1	81535	NM_030750	31543695	GCUCAUCAUCAUCGGGCUU
Plate 1	G05	L-058549-01	J-058549-11	Sgpp1	81535	NM_030750	31543695	GCACGGAACUGGGCAACGA
Plate 1	G05	L-058549-01	J-058549-12	Sgpp1	81535	NM_030750	31543695	GCAAAGGUGUGUCUAGUAU
Plate 1	G06	L-056042-01	J-056042-13	Ppp1r12c	232807	NM_029834	142384961	CGGCCAGGGAGCAUCGAAA
Plate 1	G06	L-056042-01	J-056042-14	Ppp1r12c	232807	NM_029834	142384961	CCGCAGGGAGAAUGAGCGA
Plate 1	G06	L-056042-01	J-056042-15	Ppp1r12c	232807	NM_029834	142384961	CGGAAGAUGUACACGGAGC
Plate 1	G06	L-056042-01	J-056042-16	Ppp1r12c	232807	NM_029834	142384961	AGGUGUGGAUGUCGAGGCA
Plate 1	G07	L-041320-00	J-041320-05	Gnb3	14695	NM_013530	20502975	CCAAUAAGGUGCAUGCAAU
Plate 1	G07	L-041320-00	J-041320-06	Gnb3	14695	NM_013530	20502975	GUGCGAGCGUGUAGGCAUA
Plate 1	G07	L-041320-00	J-041320-07	Gnb3	14695	NM_013530	20502975	GAAAGCCUGUGCGGACAUC
Plate 1	G07	L-041320-00	J-041320-08	Gnb3	14695	NM_013530	20502975	UCAGUAGCCUUCUCGCUCA
Plate 1	G08	L-047293-01	J-047293-09	Nudt2	66401	NM_025539	86198334	GAAACAGCCCUGCGAGAGA
Plate 1	G08	L-047293-01	J-047293-10	Nudt2	66401	NM_025539	86198334	GGUUCAGAAGGGAGCUCAA
Plate 1	G08	L-047293-01	J-047293-11	Nudt2	66401	NM_025539	86198334	GCAUGUGGCUUGAUCAUCU
Plate 1	G08	L-047293-01	J-047293-12	Nudt2	66401	NM_025539	86198334	CAUCAGACGGCAUUCAUCA
Plate 1	G09	L-066076-01	J-066076-05	Lhpp	76429	NM_029609	70778743	CAUGAAGGCGCUCGAGUAU
Plate 1	G09	L-066076-01	J-066076-06	Lhpp	76429	NM_029609	70778743	CCAUGAAGGAGUCCGCUCA
Plate 1	G09	L-066076-01	J-066076-07	Lhpp	76429	NM_029609	70778743	UGCUGAAGUACACGGACAA
Plate 1	G09	L-066076-01	J-066076-08	Lhpp	76429	NM_029609	70778743	UCGAUAUGUCCAACCCAAA
Plate 1	G10	L-044051-00	J-044051-05	Ppp1r12b	329251	XM_923816	94364208	AGCUAAAGAUAGGCGAAGA
Plate 1	G10	L-044051-00	J-044051-06	Ppp1r12b	329251	XM_923816	94364208	AGGCAGAGUCAUUACGGAA
Plate 1	G10	L-044051-00	J-044051-07	Ppp1r12b	329251	XM_923816	94364208	CUUCUGGACAAAUGACGAA
Plate 1	G10	L-044051-00	J-044051-08	Ppp1r12b	329251	XM_923816	94364208	AGGAAAUGGACACGAGUGA
Plate 1	G11	L-060015-01	J-060015-09	Ppfia1	233977	XM_918243	94381428	ACGACAAGACGACGAUAAA
Plate 1	G11	L-060015-01	J-060015-10	Ppfia1	233977	XM_918243	94381428	AUGGACUGCUUGACGGAAA
Plate 1	G11	L-060015-01	J-060015-11	Ppfia1	233977	XM_918243	94381428	GGUGAAGAUGACCGAGAUA
Plate 1	G11	L-060015-01	J-060015-12	Ppfia1	233977	XM_918243	94381428	AUACGAAACUGCAGCGAGA
Plate 1	H02	L-042056-01	J-042056-09	Nudt1	17766	NM_008637	6678949	GUGCAUAUCUUCUCGGCUG
Plate 1	H02	L-042056-01	J-042056-10	Nudt1	17766	NM_008637	6678949	GAGCUGAAAUAAACCGUUG
Plate 1	H02	L-042056-01	J-042056-11	Nudt1	17766	NM_008637	6678949	CCACAUCUCGUUUGAAUUU
Plate 1	H02	L-042056-01	J-042056-12	Nudt1	17766	NM_008637	6678949	CACCAAUACACCAAUGUUU
Plate 1	H03	L-065315-01	J-065315-09	G6pc3	68401	NM_175935	47271523	AGACAACACUCCUCGACCA
Plate 1	H03	L-065315-01	J-065315-10	G6pc3	68401	NM_175935	47271523	CCUAUUGGCAGUCGGCCUA
Plate 1	H03	L-065315-01	J-065315-11	G6pc3	68401	NM_175935	47271523	GGGUCACCUUUCUGGGCGA
Plate 1	H03	L-065315-01	J-065315-12	G6pc3	68401	NM_175935	47271523	GAUCUUUCCUGGUCCAUCA
Plate 1	H04	L-064803-01	J-064803-09	Pptc7	320717	NM_177242	46195808	UGGCGGGAUUGGCGAGAUU
Plate 1	H04	L-064803-01	J-064803-10	Pptc7	320717	NM_177242	46195808	ACGAUGAGUAAAUGACGAA
Plate 1	H04	L-064803-01	J-064803-11	Pptc7	320717	NM_177242	46195808	UCGGCAAGGACUUCCGUAA
Plate 1	H04	L-064803-01	J-064803-12	Pptc7	320717	NM_177242	46195808	GGACUGGUGACAUCGUAUA
Plate 1	H05	L-048726-01	J-048726-09	Pter	19212	NM_008961	89111133	GAGUAGGACAUGUUCGUAU
Plate 1	H05	L-048726-01	J-048726-10	Pter	19212	NM_008961	89111133	UCAUAUAAAUCACGACAGU
Plate 1	H05	L-048726-01	J-048726-11	Pter	19212	NM_008961	89111133	GGGCUAUGAAGAUCGGAUU
Plate 1	H05	L-048726-01	J-048726-12	Pter	19212	NM_008961	89111133	UGUUGUAACUAGCGAGAAU
Plate 1	H06	L-048533-01	J-048533-09	Ppp1r14b	18938	NM_008889	62122945	GGGUCAAGGAGCUGUUAGU
Plate 1	H06	L-048533-01	J-048533-10	Ppp1r14b	18938	NM_008889	62122945	UCGAGAUAGAUGUGGAUGA
Plate 1	H06	L-048533-01	J-048533-11	Ppp1r14b	18938	NM_008889	62122945	AAGCUAGGAUACAGCCUUU
Plate 1	H06	L-048533-01	J-048533-12	Ppp1r14b	18938	NM_008889	62122945	ACGACUGCCAGGAGGAGGA
Plate 1	H07	L-062558-01	J-062558-09	Nudt14	66174	NM_025399	23956125	AGGGAGAACUCAUCGAAGU
Plate 1	H07	L-062558-01	J-062558-10	Nudt14	66174	NM_025399	23956125	GAAGCCUGGUGUUGGUGAA
Plate 1	H07	L-062558-01	J-062558-11	Nudt14	66174	NM_025399	23956125	UGACUAUUCUCAUGUUCAA
Plate 1	H07	L-062558-01	J-062558-12	Nudt14	66174	NM_025399	23956125	GGGACUUUAUGAAGACACA
Plate 1	H08	L-040605-00	J-040605-05	Map2k1	26395	NM_008927	6678793	GCCAGCAUCUGAGCCUUUA
Plate 1	H08	L-040605-00	J-040605-06	Map2k1	26395	NM_008927	6678793	GAUGGUGGGUCCUUGGAUC
Plate 1	H08	L-040605-00	J-040605-07	Map2k1	26395	NM_008927	6678793	GGUACAUGCUUUCAUCAAA
Plate 1	H08	L-040605-00	J-040605-08	Map2k1	26395	NM_008927	6678793	CGGGAGAAGCACAAGAUUA
Plate 1	H09	L-041112-01	J-041112-09	Wbp11	60321	NM_021714	31982142	GGGAAACCUUUGAACGCAU
Plate 1	H09	L-041112-01	J-041112-10	Wbp11	60321	NM_021714	31982142	GGGCACUAGAGUAGAGAAU
Plate 1	H09	L-041112-01	J-041112-11	Wbp11	60321	NM_021714	31982142	GUGAAAUGGAUUACAGUAU
Plate 1	H09	L-041112-01	J-041112-12	Wbp11	60321	NM_021714	31982142	GGUCUAAGCGUCAGAUUUG
Plate 1	H10	L-048457-02	J-048457-09	Nt5c1b	70881	NM_027588	268370190	GAGGUUACGUUGUACGAAA
Plate 1	H10	L-048457-02	J-048457-12	Nt5c1b	70881	NM_027588	268370190	UUAUAAACAGCGUCAAUCA
Plate 1	H10	L-048457-02	J-048457-17	Nt5c1b	70881	NM_027588	268370190	CGAGACGAACAUCGGCGAA
Plate 1	H10	L-048457-02	J-048457-18	Nt5c1b	70881	NM_027588	268370190	GACAUGGCUUAUUGCGACA
Plate 1	H11	L-048450-01	J-048450-09	Ptpn20	19256	NM_008978	6679550	CCAGCUGGUAACCGAAUAA
Plate 1	H11	L-048450-01	J-048450-10	Ptpn20	19256	NM_008978	6679550	AAGAACAGAUACCGAGAUA
Plate 1	H11	L-048450-01	J-048450-11	Ptpn20	19256	NM_008978	6679550	CAACAGUUCUGCACGGUCU
Plate 1	H11	L-048450-01	J-048450-12	Ptpn20	19256	NM_008978	6679550	GCUCAGAUUCGACCAUUAA
Plate 2	A02	L-066173-01	J-066173-05	Thtpa	105663	NM_153083	26449158	UGGUAUACCUACAGCGCUU
Plate 2	A02	L-066173-01	J-066173-06	Thtpa	105663	NM_153083	26449158	UGAUUGAAGUGGAGCGAAA
Plate 2	A02	L-066173-01	J-066173-07	Thtpa	105663	NM_153083	26449158	AGGCCAUGGUGCACGAGAA
Plate 2	A02	L-066173-01	J-066173-08	Thtpa	105663	NM_153083	26449158	CGGGUCACCUUCCGAGACA
Plate 2	A03	L-059867-01	J-059867-09	Plpp4	381925	XM_355946	94381062	GGGUGAUGAAUUCGGAGAU
Plate 2	A03	L-059867-01	J-059867-10	Plpp4	381925	XM_355946	94381062	UGUUAUUUGCGUGGUGAAA
Plate 2	A03	L-059867-01	J-059867-11	Plpp4	381925	XM_355946	94381062	CGGACAGACAAGACUGAAA
Plate 2	A03	L-059867-01	J-059867-12	Plpp4	381925	XM_355946	94381062	UGAUGGGUGUCUAGGGAGA
Plate 2	A04	L-048933-00	J-048933-05	Sbf1	77980	XM_001003495	94398851	CCAAGCACCAGCUGCGAUA
Plate 2	A04	L-048933-00	J-048933-06	Sbf1	77980	XM_001003495	94398851	ACUCUGAUUAUGAGCGUAU
Plate 2	A04	L-048933-00	J-048933-07	Sbf1	77980	XM_001003495	94398851	GAGUAUGUAGACCGGCUAA
Plate 2	A04	L-048933-00	J-048933-08	Sbf1	77980	XM_001003495	94398851	GAAGACAACACGUCGCGUU
Plate 2	A05	L-049977-01	J-049977-09	Nt5c3	107569	NM_026004	13385509	GAGAGUUAAUCCACGUGUU
Plate 2	A05	L-049977-01	J-049977-10	Nt5c3	107569	NM_026004	13385509	GGUGUAUAAGGGCGCAGAA
Plate 2	A05	L-049977-01	J-049977-11	Nt5c3	107569	NM_026004	13385509	AAGAAUGGCCGAUGGCGUA
Plate 2	A05	L-049977-01	J-049977-12	Nt5c3	107569	NM_026004	13385509	AGACCAAGAUCAUCGAAAU
Plate 2	A06	L-062715-01	J-062715-09	Nt5m	103850	NM_134029	20127398	GGCUAAGCGAGAAGGCGAU
Plate 2	A06	L-062715-01	J-062715-10	Nt5m	103850	NM_134029	20127398	AGAAGAAAGAUGCGUGUUC
Plate 2	A06	L-062715-01	J-062715-11	Nt5m	103850	NM_134029	20127398	AUAGAUGACCGGCCAGACA
Plate 2	A06	L-062715-01	J-062715-12	Nt5m	103850	NM_134029	20127398	GGCCUUAACCUGAUAGUUG
Plate 2	A07	L-057039-02	J-057039-17	Ppp2r2d	52432	NM_026391	42734457	GAAAAUAAGUGAACGGGAU
Plate 2	A07	L-057039-02	J-057039-18	Ppp2r2d	52432	NM_026391	42734457	GAGACUAUCUGUCGGUGAA
Plate 2	A07	L-057039-02	J-057039-19	Ppp2r2d	52432	NM_026391	42734457	GGUAGAAGCAAGUCCACGA
Plate 2	A07	L-057039-02	J-057039-20	Ppp2r2d	52432	NM_026391	42734457	CAUUGAGAAUAGUGGCGCA
Plate 2	A08	L-065441-01	J-065441-09	Ublcp1	79560	NM_024475	56711344	GCUCAUCUAAACCGUGAUA
Plate 2	A08	L-065441-01	J-065441-10	Ublcp1	79560	NM_024475	56711344	GGACUAUUUCAGUGGUGUA
Plate 2	A08	L-065441-01	J-065441-11	Ublcp1	79560	NM_024475	56711344	CAAAAUGGACUGAAGAUAA
Plate 2	A08	L-065441-01	J-065441-12	Ublcp1	79560	NM_024475	56711344	UGAAGUGGAUUGAAGCUAA
Plate 2	A09	L-058431-01	J-058431-09	Nudt12	67993	NM_026497	21312663	GAGUUGAUCCAGUCGUAAU
Plate 2	A09	L-058431-01	J-058431-10	Nudt12	67993	NM_026497	21312663	GGAGCGAUGCCUCGAGAUU
Plate 2	A09	L-058431-01	J-058431-11	Nudt12	67993	NM_026497	21312663	GAGAACAGGUUGUGGACGU
Plate 2	A09	L-058431-01	J-058431-12	Nudt12	67993	NM_026497	21312663	CCAAUGAAGUAGACGAGUG
Plate 2	A10	L-045661-01	J-045661-09	Ctdnep1	67181	NM_026017	23956159	AGGCAGAUCCGCACGGUAA
Plate 2	A10	L-045661-01	J-045661-10	Ctdnep1	67181	NM_026017	23956159	GGUUCACACUCCGUGGAAA
Plate 2	A10	L-045661-01	J-045661-11	Ctdnep1	67181	NM_026017	23956159	GAGUUGGGGUGGAGGGGAA
Plate 2	A10	L-045661-01	J-045661-12	Ctdnep1	67181	NM_026017	23956159	GAAACAGUCUGGUGAAGAG
